# Supplementary material for: A virtual alternative to molecular model sets: a beginners’ guide to constructing and visualizing molecules in open-source molecular graphics software
Source: BMC Res Notes. 2021 Feb 17;14:66. doi: 10.1186/s13104-021-05461-7 (PMC7887714; doi:10.1186/s13104-021-05461-7)
Supplement: Supplementary file 1 — Additional file 1. Worksheet and files for students. [file 13104_2021_5461_MOESM1_ESM.zip]

Archive with 44 entries (38 files):
- Manual/
- Manual/Manual.docx
- Manual/Manual.pdf
- Tasks_for_students/
- Tasks_for_students/molecular_model_worksheet.docx
- Tasks_for_students/molecular_model_worksheet.pdf
- Tasks_for_students/Task1/
- Tasks_for_students/Task1/BCl3.xyz
- Tasks_for_students/Task1/CH4.xyz
- Tasks_for_students/Task1/CO2.xyz
- Tasks_for_students/Task1/PCl5.xyz
- Tasks_for_students/Task1/SF6.xyz
- Tasks_for_students/Task2/
- Tasks_for_students/Task2/CH2O.fchk
- Tasks_for_students/Task2/H.inp.fchk
- Tasks_for_students/Task3/
- Tasks_for_students/Task3/O3.out
- Tasks_for_students/Task4/
- Tasks_for_students/Task4/A.xyz
- Tasks_for_students/Task4/B.xyz
- Tasks_for_students/Task4/C.xyz
- Tasks_for_students/Task4/D.xyz
- Tasks_for_students/Task4/E.xyz
- Tasks_for_students/Task4/F.xyz
- Tasks_for_students/Task4/G.xyz
- Tasks_for_students/Task4/H.xyz
- Tasks_for_students/Task4/I.xyz
- Tasks_for_students/Task4/J.xyz
- Tasks_for_students/Task4/K.xyz
- Tasks_for_students/Task4/L.xyz
- Tasks_for_students/Task4/M.xyz
- Tasks_for_students/Task4/N.xyz
- Tasks_for_students/Task4/O.xyz
- Tasks_for_students/Task4/P.xyz
- Tasks_for_students/Task4/Q.xyz
- Tasks_for_students/Task4/R.xyz
- Tasks_for_students/Task4/S.xyz
- Tasks_for_students/Task4/T.xyz
- Tasks_for_students/Task4/U.xyz
- Tasks_for_students/Task4/V.xyz
- Tasks_for_students/Task4/W.xyz
- Tasks_for_students/Task4/X.xyz
- Tasks_for_students/Task4/Y.xyz
- Tasks_for_students/Task4/Z.xyz
