# Supplementary material for: A virtual alternative to molecular model sets: a beginners’ guide to constructing and visualizing molecules in open-source molecular graphics software
Source: BMC Res Notes. 2021 Feb 17;14:66. doi: 10.1186/s13104-021-05461-7 (PMC7887714; doi:10.1186/s13104-021-05461-7)
Supplement: Supplementary file 1 — Additional file 1. Worksheet and files for students. [file 13104_2021_5461_MOESM1_ESM.zip › Tasks_for_students/Task1/PCl5.xyz]

6

P         -0.00000       -0.00000       -0.00000
Cl         1.03700        1.79613       -0.00000
Cl         0.00000       -0.00000       -2.07398
Cl         1.03700       -1.79613        0.00000
Cl        -0.00000        0.00000        2.07398
Cl        -2.07399        0.00000       -0.00000
