# Supplementary material for: A virtual alternative to molecular model sets: a beginners’ guide to constructing and visualizing molecules in open-source molecular graphics software
Source: BMC Res Notes. 2021 Feb 17;14:66. doi: 10.1186/s13104-021-05461-7 (PMC7887714; doi:10.1186/s13104-021-05461-7)
Supplement: Supplementary file 1 — Additional file 1. Worksheet and files for students. [file 13104_2021_5461_MOESM1_ESM.zip › Tasks_for_students/Task1/SF6.xyz]

7

S         -0.00000       -0.00000       -0.00000
F          0.00000       -0.00000        1.71053
F         -0.00000        1.71053        0.00000
F          1.71053        0.00000       -0.00000
F          0.00000       -1.71053       -0.00000
F         -1.71053       -0.00000        0.00000
F         -0.00000        0.00000       -1.71053
