# Supplementary material for: A virtual alternative to molecular model sets: a beginners’ guide to constructing and visualizing molecules in open-source molecular graphics software
Source: BMC Res Notes. 2021 Feb 17;14:66. doi: 10.1186/s13104-021-05461-7 (PMC7887714; doi:10.1186/s13104-021-05461-7)
Supplement: Supplementary file 1 — Additional file 1. Worksheet and files for students. [file 13104_2021_5461_MOESM1_ESM.zip › Tasks_for_students/Task2/CH2O.fchk]

Jobname.Temp
FREQ      R                             6-31G               
Number of atoms                            I                4
Charge                                     I                0
Multiplicity                               I                1
Number of electrons                        I               16
Number of alpha electrons                  I                8
Number of beta electrons                   I                8
Atomic numbers                             I   N=           4
           6           8           1           1
Current cartesian coordinates              R   N=          12
  0.00000000E+00  0.00000000E+00  1.02413961E+00  0.00000000E+00  0.00000000E+00
 -1.28029577E+00  1.77470214E+00  0.00000000E+00  2.04876426E+00 -1.77470214E+00
  1.89395201E-08  2.04876426E+00
Nuclear charges                            R   N=           4
  6.00000000E+00  8.00000000E+00  1.00000000E+00  1.00000000E+00
Number of basis functions                  I               22
Number of contracted shells                I               10
Number of primitive shells                 I               28
Highest angular momentum                   I                1
Largest degree of contraction              I                6
Shell types                                I   N=          10
           0          -1          -1           0          -1          -1
           0           0           0           0
Number of primitives per shell             I   N=          10
           6           3           1           6           3           1
           3           1           3           1
Shell to atom map                          I   N=          10
           1           1           1           2           2           2
           3           3           4           4
Primitive exponents                        R   N=          28
  3.04752490E+03  4.57369510E+02  1.03948690E+02  2.92101550E+01  9.28666300E+00
  3.16392700E+00  7.86827240E+00  1.88128850E+00  5.44249300E-01  1.68714400E-01
  5.48467170E+03  8.25234950E+02  1.88046960E+02  5.29645000E+01  1.68975700E+01
  5.79963530E+00  1.55396160E+01  3.59993360E+00  1.01376180E+00  2.70005800E-01
  1.87311370E+01  2.82539370E+00  6.40121700E-01  1.61277800E-01  1.87311370E+01
  2.82539370E+00  6.40121700E-01  1.61277800E-01
Contraction coefficients                   R   N=          28
  1.83470016E-03  1.40373012E-02  6.88426061E-02  2.32184421E-01  4.67941342E-01
  3.62312032E-01 -1.19332409E-01 -1.60854212E-01  1.14345648E+00  1.00000000E+00
  1.83109981E-03  1.39500985E-02  6.84450927E-02  2.32714275E-01  4.70192950E-01
  3.58520862E-01 -1.10777504E-01 -1.48026305E-01  1.13076704E+00  1.00000000E+00
  3.34945995E-02  2.34726947E-01  8.13757318E-01  1.00000000E+00  3.34945995E-02
  2.34726947E-01  8.13757318E-01  1.00000000E+00
P(S=P) Contraction coefficients            R   N=          28
  0.00000000E+00  0.00000000E+00  0.00000000E+00  0.00000000E+00  0.00000000E+00
  0.00000000E+00  6.89990956E-02  3.16423980E-01  7.44308252E-01  1.00000000E+00
  0.00000000E+00  0.00000000E+00  0.00000000E+00  0.00000000E+00  0.00000000E+00
  0.00000000E+00  7.08742995E-02  3.39752798E-01  7.27158595E-01  1.00000000E+00
  0.00000000E+00  0.00000000E+00  0.00000000E+00  0.00000000E+00  0.00000000E+00
  0.00000000E+00  0.00000000E+00  0.00000000E+00
Coordinates of each shell                  R   N=          30
  0.00000000E+00  0.00000000E+00  1.02413961E+00  0.00000000E+00  0.00000000E+00
  1.02413961E+00  0.00000000E+00  0.00000000E+00  1.02413961E+00  0.00000000E+00
  0.00000000E+00 -1.28029577E+00  0.00000000E+00  0.00000000E+00 -1.28029577E+00
  0.00000000E+00  0.00000000E+00 -1.28029577E+00  1.77470214E+00  0.00000000E+00
  2.04876426E+00  1.77470214E+00  0.00000000E+00  2.04876426E+00 -1.77470214E+00
  1.89395201E-08  2.04876426E+00 -1.77470214E+00  1.89395201E-08  2.04876426E+00
Overlap Matrix                             R   N=         253
  1.00000000E+00  2.19058872E-01  1.00000000E+00  0.00000000E+00  0.00000000E+00
  1.00000000E+00  0.00000000E+00  0.00000000E+00  0.00000000E+00  1.00000000E+00
 -6.37889234E-18  1.14194799E-16  0.00000000E+00  0.00000000E+00  1.00000000E+00
  1.84261053E-01  8.12273068E-01  0.00000000E+00  0.00000000E+00  0.00000000E+00
  1.00000000E+00  0.00000000E+00  0.00000000E+00  5.69754058E-01  0.00000000E+00
  0.00000000E+00  0.00000000E+00  1.00000000E+00  0.00000000E+00  0.00000000E+00
  0.00000000E+00  5.69754058E-01  0.00000000E+00  0.00000000E+00  0.00000000E+00
  1.00000000E+00 -9.42679478E-18  0.00000000E+00  0.00000000E+00  0.00000000E+00
  5.69754058E-01  0.00000000E+00  0.00000000E+00  0.00000000E+00  1.00000000E+00
  2.38634043E-06  2.04442549E-02  0.00000000E+00  0.00000000E+00 -4.27795271E-02
  4.97259575E-02  0.00000000E+00  0.00000000E+00 -9.22612134E-02  1.00000000E+00
  7.75249023E-03  1.68597306E-01  0.00000000E+00  0.00000000E+00 -2.68661213E-01
  2.85868710E-01  0.00000000E+00  0.00000000E+00 -4.59791683E-01  2.33689906E-01
  1.00000000E+00  0.00000000E+00  0.00000000E+00  8.76939786E-02  0.00000000E+00
  0.00000000E+00  0.00000000E+00  1.54482679E-01  0.00000000E+00  0.00000000E+00
  0.00000000E+00  0.00000000E+00  1.00000000E+00  0.00000000E+00  0.00000000E+00
  0.00000000E+00  8.76939786E-02  0.00000000E+00  0.00000000E+00  0.00000000E+00
  1.54482679E-01  0.00000000E+00  0.00000000E+00  0.00000000E+00  0.00000000E+00
  1.00000000E+00  1.86390318E-02  2.00470449E-01  0.00000000E+00  0.00000000E+00
 -2.74384536E-01  1.46224587E-01  0.00000000E+00  0.00000000E+00 -8.57570745E-02
  3.45681997E-17  1.38446361E-16  0.00000000E+00  0.00000000E+00  1.00000000E+00
  6.55805622E-02  3.69509481E-01  0.00000000E+00  0.00000000E+00 -3.34279203E-01
  5.52952144E-01  0.00000000E+00  0.00000000E+00 -6.44233961E-01  1.67279760E-01
  7.63640773E-01  0.00000000E+00  0.00000000E+00 -1.18773950E-16  1.00000000E+00
  0.00000000E+00  0.00000000E+00  2.79163270E-01  0.00000000E+00  0.00000000E+00
  0.00000000E+00  5.38012708E-01  0.00000000E+00  0.00000000E+00  0.00000000E+00
  0.00000000E+00  5.01520641E-01  0.00000000E+00  0.00000000E+00  0.00000000E+00
  1.00000000E+00  0.00000000E+00  0.00000000E+00  0.00000000E+00  2.79163270E-01
  0.00000000E+00  0.00000000E+00  0.00000000E+00  5.38012708E-01  0.00000000E+00
  0.00000000E+00  0.00000000E+00  0.00000000E+00  5.01520641E-01  0.00000000E+00
  0.00000000E+00  0.00000000E+00  1.00000000E+00  1.48261076E-01  5.74694220E-01
  0.00000000E+00  0.00000000E+00 -2.76134348E-01  5.09252470E-01  0.00000000E+00
  0.00000000E+00 -5.53075994E-02  2.21392313E-20 -2.07806611E-16  0.00000000E+00
  0.00000000E+00  5.01520641E-01  0.00000000E+00  0.00000000E+00  0.00000000E+00
  1.00000000E+00  3.35519790E-02  2.77218221E-01  3.22934968E-01  0.00000000E+00
  1.86446571E-01  3.79272810E-01  4.46363638E-01  0.00000000E+00  2.57708139E-01
  5.30921374E-05  3.29345275E-03  3.04098030E-03  0.00000000E+00  5.70439723E-03
  5.06934384E-02  6.69563154E-02  0.00000000E+00  1.25599439E-01  1.00000000E+00
  9.28270636E-02  4.78666462E-01  2.30238677E-01  0.00000000E+00  1.32928348E-01
  7.07053260E-01  5.03795854E-01  0.00000000E+00  2.90866641E-01  1.21901620E-02
  8.38351508E-02  3.10161786E-02  0.00000000E+00  5.81814368E-02  2.26219370E-01
  1.56021141E-01  0.00000000E+00  2.92670941E-01  6.58292049E-01  1.00000000E+00
  3.35519790E-02  2.77218221E-01 -3.22934968E-01  3.44634358E-09  1.86446571E-01
  3.79272810E-01 -4.46363638E-01  4.76356730E-09  2.57708139E-01  5.30921374E-05
  3.29345275E-03 -3.04098030E-03  3.24531684E-11  5.70439723E-03  5.06934384E-02
 -6.69563154E-02  7.14553982E-10  1.25599439E-01  1.21133391E-02  1.26085624E-01
  1.00000000E+00  9.28270636E-02  4.78666462E-01 -2.30238677E-01  2.45709403E-09
  1.32928348E-01  7.07053260E-01 -5.03795854E-01  5.37648065E-09  2.90866641E-01
  1.21901620E-02  8.38351508E-02 -3.10161786E-02  3.31002890E-10  5.81814368E-02
  2.26219370E-01 -1.56021141E-01  1.66504873E-09  2.92670941E-01  1.26085624E-01
  3.62072542E-01  6.58292049E-01  1.00000000E+00
Core Hamiltonian Matrix                    R   N=         253
 -2.23927106E+01 -4.63470897E+00 -9.23050078E+00  0.00000000E+00  0.00000000E+00
 -8.38016382E+00  0.00000000E+00  0.00000000E+00  0.00000000E+00 -8.22039333E+00
  1.20279244E-01  8.65242029E-01  0.00000000E+00  0.00000000E+00 -8.90402924E+00
 -3.98244085E+00 -7.41074592E+00  0.00000000E+00  0.00000000E+00  8.45121292E-01
 -7.83459859E+00  0.00000000E+00  0.00000000E+00 -4.35987727E+00  0.00000000E+00
  0.00000000E+00  0.00000000E+00 -5.69882518E+00  0.00000000E+00  0.00000000E+00
  0.00000000E+00 -4.22483444E+00  0.00000000E+00  0.00000000E+00  0.00000000E+00
 -5.48617439E+00  2.02061768E-02  6.07422132E-01  0.00000000E+00  0.00000000E+00
 -4.86233733E+00  1.09649992E+00  0.00000000E+00  0.00000000E+00 -6.68824292E+00
 -1.29598611E-04 -7.05940520E-01  0.00000000E+00  0.00000000E+00  1.47160045E+00
 -1.70357529E+00  0.00000000E+00  0.00000000E+00  3.15435671E+00 -3.50748796E+01
 -1.77649072E-01 -2.11647658E+00  0.00000000E+00  0.00000000E+00  3.34543952E+00
 -3.42397707E+00  0.00000000E+00  0.00000000E+00  5.39126371E+00 -7.84158802E+00
 -1.19537775E+01  0.00000000E+00  0.00000000E+00 -9.32785060E-01  0.00000000E+00
  0.00000000E+00  0.00000000E+00 -1.50552942E+00  0.00000000E+00  0.00000000E+00
  0.00000000E+00  0.00000000E+00 -1.04310961E+01  0.00000000E+00  0.00000000E+00
  0.00000000E+00 -9.30971965E-01  0.00000000E+00  0.00000000E+00  0.00000000E+00
 -1.50332712E+00  0.00000000E+00  0.00000000E+00  0.00000000E+00  0.00000000E+00
 -1.04268157E+01 -4.19195618E-01 -2.34143755E+00  0.00000000E+00  0.00000000E+00
  3.14490363E+00 -1.77124574E+00  0.00000000E+00  0.00000000E+00  1.18711522E+00
 -9.11653601E-02 -6.21971217E-01  0.00000000E+00  0.00000000E+00 -1.06963440E+01
 -1.43092531E+00 -3.82697760E+00  0.00000000E+00  0.00000000E+00  3.63460270E+00
 -5.12716474E+00  0.00000000E+00  0.00000000E+00  5.82447458E+00 -5.71134374E+00
 -8.94263037E+00  0.00000000E+00  0.00000000E+00 -6.03457292E-01 -9.31903211E+00
  0.00000000E+00  0.00000000E+00 -2.31396474E+00  0.00000000E+00  0.00000000E+00
  0.00000000E+00 -3.51104034E+00  0.00000000E+00  0.00000000E+00  0.00000000E+00
  0.00000000E+00 -4.71212379E+00  0.00000000E+00  0.00000000E+00  0.00000000E+00
 -6.42897495E+00  0.00000000E+00  0.00000000E+00  0.00000000E+00 -2.28503154E+00
  0.00000000E+00  0.00000000E+00  0.00000000E+00 -3.47208718E+00  0.00000000E+00
  0.00000000E+00  0.00000000E+00  0.00000000E+00 -4.70771996E+00  0.00000000E+00
  0.00000000E+00  0.00000000E+00 -6.40628096E+00 -3.21808337E+00 -5.55573661E+00
  0.00000000E+00  0.00000000E+00  2.83440039E+00 -4.63556755E+00  0.00000000E+00
  0.00000000E+00  9.08181983E-01 -1.25624221E-02 -4.11320655E-01  0.00000000E+00
  0.00000000E+00 -4.98062452E+00 -1.07019539E+00  0.00000000E+00  0.00000000E+00
 -7.39476301E+00 -7.23439468E-01 -2.28788021E+00 -2.41044451E+00  0.00000000E+00
 -1.31303481E+00 -2.64242010E+00 -2.68959837E+00  0.00000000E+00 -1.48230723E+00
 -1.91174700E-03 -4.62555111E-02 -3.66577266E-02  0.00000000E+00 -7.71756157E-02
 -4.52146715E-01 -4.97286809E-01  0.00000000E+00 -1.05229199E+00 -5.58574804E+00
 -2.00372658E+00 -4.17286815E+00 -1.72497118E+00  0.00000000E+00 -6.21607827E-01
 -4.89686167E+00 -2.65355795E+00  0.00000000E+00 -1.04789957E+00 -4.18513145E-01
 -1.01164536E+00 -3.08114110E-01  0.00000000E+00 -6.93539521E-01 -2.01849763E+00
 -1.01402275E+00  0.00000000E+00 -2.49980449E+00 -3.97519897E+00 -5.43059732E+00
 -7.23439468E-01 -2.28788021E+00  2.41044451E+00  2.24808043E-09 -1.31303481E+00
 -2.64242010E+00  2.68959837E+00  2.50477947E-09 -1.48230723E+00 -1.91174700E-03
 -4.62555111E-02  3.66577266E-02 -8.21617042E-11 -7.71756157E-02 -4.52146715E-01
  4.97286809E-01 -7.85399142E-11 -1.05229199E+00 -1.27174239E-01 -9.34369570E-01
 -5.58574804E+00 -2.00372658E+00 -4.17286815E+00  1.72497118E+00  1.22802931E-09
 -6.21607827E-01 -4.89686167E+00  2.65355795E+00  1.90960152E-09 -1.04789957E+00
 -4.18513145E-01 -1.01164536E+00  3.08114110E-01  4.62661219E-11 -6.93539521E-01
 -2.01849763E+00  1.01402275E+00  3.57416493E-10 -2.49980449E+00 -9.34369570E-01
 -2.43029779E+00 -3.97519897E+00 -5.43059732E+00
Number of independent functions            I               22
Alpha MO coefficients                      R   N=         484
  1.35610834E-04 -4.72715050E-05 -1.68051337E-18  2.78085101E-13 -2.42425115E-05
  5.66024735E-03 -1.24943458E-15  1.46193547E-12 -3.47600298E-03  9.95857126E-01
  2.24828682E-02 -6.21952576E-16  1.30331469E-13  2.33871176E-03 -1.11193359E-02
  3.60497222E-16 -7.26794976E-13 -3.77904951E-03 -2.54426322E-04 -5.68654110E-07
 -2.54426322E-04 -5.68654111E-07 -9.96121193E-01 -2.38274853E-02 -1.20563282E-15
 -2.22960965E-12  1.08738268E-03  9.98148192E-03  7.63278329E-15  1.68347870E-11
  9.84917834E-04  3.65918565E-04 -1.31950062E-04  7.30318583E-16  8.69025399E-13
 -3.18467482E-04 -1.43212132E-04 -2.52142057E-15 -4.27755689E-12  1.01299540E-03
  2.70445767E-04 -2.66462770E-03  2.70445767E-04 -2.66462770E-03  1.11453677E-01
 -2.27284661E-01 -2.77555756E-17  8.03842791E-11  1.80692941E-01 -4.12355865E-02
 -2.49800181E-16  1.61621406E-10 -4.31691235E-02  1.97284615E-01 -4.38709065E-01
 -7.55905755E-16  2.88681622E-11 -1.58655912E-01 -4.26675585E-01  9.33281230E-16
 -6.48573461E-11 -6.47100659E-02 -2.95789016E-02  5.80325902E-03 -2.95789016E-02
  5.80325902E-03  1.63304142E-01 -3.58569465E-01 -3.16413562E-15  1.10526410E-09
 -1.78780557E-01 -3.23817440E-01  4.99600361E-16  2.07516473E-09 -6.66727182E-02
 -9.06782577E-02  2.07335745E-01 -4.49293380E-16  7.79070129E-10 -1.27851351E-01
  2.89219146E-01 -7.49400542E-16 -2.15932116E-10 -5.18688658E-02 -1.85004547E-01
 -6.60208865E-02 -1.85004547E-01 -6.60208865E-02 -1.29670580E-15  2.62984079E-15
 -4.25013749E-01 -1.93816813E-09  4.78783679E-15  4.21884749E-15 -1.82108413E-01
 -2.84897557E-09 -2.63677968E-16 -4.83066278E-16  1.69655956E-15 -3.29031184E-01
 -1.77747574E-09 -6.46574808E-15 -2.11636264E-16 -1.72609003E-01 -4.08061647E-10
 -4.42874903E-15 -1.87166471E-01 -9.97653950E-02  1.87166471E-01  9.97653950E-02
 -1.75708626E-02  8.23189725E-02 -6.41847686E-15  1.63730475E-09 -3.93044357E-01
 -5.93148730E-02 -5.74540415E-15  2.01601336E-09 -6.43578753E-02  7.31881408E-02
 -1.62854202E-01 -1.54043445E-15  1.75938350E-09  5.09519319E-01 -3.07552775E-01
  2.46330734E-15  7.75256574E-10  2.75971936E-01 -9.30409000E-02 -7.49835729E-02
 -9.30409000E-02 -7.49835729E-02 -8.57697508E-10 -2.27926630E-09  1.37144942E-09
  3.42021760E-01  1.76624288E-09  1.77528683E-08 -1.78144124E-08  2.24711943E-01
  5.94095323E-09 -9.83046342E-11  2.93956652E-10 -8.57327084E-09  4.85332786E-01
 -1.87682825E-09  1.58859350E-10 -1.79460797E-09  3.51383476E-01 -1.94816036E-09
  2.37854207E-09  7.57217773E-09 -2.74500444E-09 -2.49946199E-08 -4.64472211E-16
 -1.52655666E-15 -2.07702044E-01  3.54394165E-09  1.62370117E-15  8.04911693E-15
 -2.97298096E-02 -1.39270714E-10  1.38777878E-17 -4.87132036E-16  1.51788304E-15
  5.70832838E-01  6.75249269E-09 -2.69836237E-15 -1.49186219E-15  4.47827123E-01
  6.16784550E-09 -2.75647560E-15 -1.94945519E-01 -2.35793185E-01  1.94945519E-01
  2.35793185E-01  2.01164064E-09  5.16686486E-10  3.03551760E-09 -4.10569338E-01
 -2.58344950E-09 -3.66340202E-08  2.52506253E-08 -6.95991698E-01 -1.35701018E-08
 -4.74329262E-11  2.07332387E-10 -1.76178030E-09  3.95699127E-01  9.04662982E-10
 -7.58306586E-10 -6.88525733E-09  5.41365971E-01  1.55707000E-09  1.22217912E-09
  1.95131679E-09  3.40185340E-09  4.48326162E-08  1.20836607E-01 -1.45120724E-01
 -1.32394096E-14  4.12266086E-09 -2.07972020E-01 -1.98527273E+00 -8.31557045E-14
  6.65959001E-09 -7.33477550E-01 -6.01511009E-04  9.26261873E-03  4.45823933E-15
 -3.85016550E-09  5.75341124E-02 -7.41356882E-02  2.07611706E-14 -4.46773325E-09
  6.20777129E-02  5.15735866E-02  1.46941882E+00  5.15735866E-02  1.46941882E+00
  7.80625564E-16 -2.04419814E-14  4.39028711E-01  3.02671638E-10 -1.63584424E-14
  6.79456491E-14  1.62132751E+00  3.69246260E-09 -1.60149671E-13  6.53752226E-15
 -3.23872873E-15 -1.29323570E-01 -1.74334629E-09 -9.32327132E-15 -1.51614832E-13
 -3.89776625E-01 -1.55159525E-09 -6.38031294E-14  2.43820681E-02 -1.81507710E+00
 -2.43820681E-02  1.81507710E+00  5.88047142E-02  1.46180024E-02  3.43514280E-14
  2.97446421E-11  4.75038519E-02 -1.67654569E+00  1.02196029E-13 -1.64042715E-10
  1.92151723E+00 -9.22720160E-02  9.44700796E-02 -9.03172936E-15  7.11903591E-11
  1.76520160E-01  1.97283703E+00 -2.46009810E-14  4.88162295E-11  8.61941799E-01
 -1.35052751E-02 -6.21090159E-02 -1.35052751E-02 -6.21090159E-02 -2.10920963E-10
  1.59775347E-08 -1.99586643E-08 -1.09324919E+00  7.32206611E-09 -2.66783435E-08
  4.01813016E-08  1.11631194E+00 -5.52464908E-09 -3.97959775E-10  1.61723400E-09
 -2.70415814E-09 -1.67478776E-02 -1.06075087E-10  4.49733757E-09 -5.79912046E-09
 -1.02689457E-01  4.29218226E-09 -7.59324065E-10 -9.67473875E-09  7.60334456E-09
  1.38310538E-08  5.66342221E-14  9.70933403E-13  7.83331367E-01 -2.23415740E-08
  5.45625394E-13 -2.54081478E-12 -2.46062790E+00  2.64458344E-08 -8.32490327E-13
 -4.41939644E-14  2.23427613E-13  3.31222755E-01 -8.39188817E-10  6.32526800E-14
  1.91280151E-13  2.44545297E-01 -3.17538291E-09  4.01811613E-13  3.42270279E-01
  1.04958310E+00 -3.42270279E-01 -1.04958310E+00  5.49860450E-02  9.18813419E-01
 -8.12020590E-13  1.25701145E-08  5.27358235E-01 -2.42896846E+00  2.57502353E-12
 -1.51338642E-08 -7.98943076E-01 -4.30752687E-02  2.20069801E-01 -3.50296181E-13
  3.79687617E-10  6.28364853E-02  1.79134868E-01 -2.52763088E-13  1.98277114E-09
  3.88458106E-01  6.00774740E-01  4.13726450E-01  6.00774740E-01  4.13726450E-01
  3.01200056E-02 -1.14294428E+00 -2.63677968E-16 -9.23854463E-10  1.04422585E+00
  6.56210475E-01 -1.69725345E-14  1.43483357E-09 -3.98954197E-01 -5.77053624E-02
  1.57021699E-01  4.30753523E-15 -1.03204051E-10  2.75209877E-01  1.02489990E-01
  9.93996552E-16 -2.15950573E-10  7.23038843E-01 -1.94210727E-01 -1.29564196E-02
 -1.94210727E-01 -1.29564196E-02 -6.92215891E-02  1.34079347E+00  3.13173099E-13
  6.08252347E-09  4.39533582E-01 -2.75456409E+00 -4.62241356E-13 -8.49528263E-09
 -4.40548315E-01 -1.63733131E-03 -2.50500487E-02 -1.33101863E-13  1.30534083E-09
 -2.84886295E-01  3.84279729E-01  1.66963665E-13  1.29264236E-10  4.31217688E-01
 -6.78236605E-01  1.28464749E+00 -6.78236605E-01  1.28464749E+00  2.53365037E-14
 -4.87616891E-13  8.56655572E-01 -6.04401934E-09 -1.49755208E-13  1.00786046E-12
 -1.26028292E+00  8.31632858E-09  1.60510494E-13  1.28293643E-15 -4.28823643E-15
 -3.51555367E-01 -1.16643015E-09  1.20260572E-13 -1.24289468E-13  4.41667699E-01
 -1.94225586E-10 -1.69017578E-13 -7.91847462E-01  1.32840280E+00  7.91847462E-01
 -1.32840280E+00  4.67081613E-02  5.10607186E-01 -1.66932440E-14  1.27299713E-09
  2.43401609E-01 -3.48866259E-01  2.37726505E-14 -1.63343871E-09 -2.96926659E-01
  3.79460931E-02 -3.41992748E-01  2.84039285E-15  9.84136467E-10  9.20899434E-01
  1.54930759E-01 -3.79730969E-15 -7.96076488E-10 -1.12139352E+00 -1.48472434E-01
  3.05445075E-01 -1.48472434E-01  3.05445075E-01 -5.50249862E-11 -2.61257693E-09
  1.13432422E-09 -5.45419624E-02 -6.85549717E-10  5.33524368E-09 -4.07015064E-10
  4.31193819E-01  1.61744797E-09 -1.37194256E-11  4.87203910E-11  2.03134368E-09
  9.89249323E-01 -5.99498620E-10 -1.91998333E-10 -2.72154700E-09 -1.20803344E+00
  6.47917295E-10 -1.09842279E-09 -4.99920569E-10  1.61321654E-09 -4.21986337E-09
  3.04769231E-16  9.39266026E-15 -6.84949134E-03  2.70635994E-09  5.52899740E-15
 -2.90739655E-14  1.54890626E+00 -7.33061408E-09 -4.27435864E-15  1.95047971E-16
 -4.48610333E-15  8.45615244E-01 -2.53554105E-09  2.70410864E-15  9.95037386E-15
 -1.49421333E+00  4.91729886E-09  2.85557168E-15 -4.85369207E-01 -4.28682450E-01
  4.85369207E-01  4.28682450E-01 -2.22181921E-02 -1.68963736E-01 -4.08874323E-15
  5.36249512E-11  2.63331195E-01 -2.23415377E+00  9.09688991E-15 -8.18377661E-10
  1.26898968E+00  4.21696543E-02 -1.83053871E+00 -1.98864362E-15 -1.68398073E-10
 -3.04065822E-01  3.80320515E+00  1.44502466E-15  5.28407976E-10  1.57050881E+00
  1.75479632E-01 -1.87728794E-02  1.75479632E-01 -1.87728794E-02
Alpha Orbital Energies                     R   N=          22
 -2.05924867E+01 -1.13498167E+01 -1.41962865E+00 -8.76702139E-01 -7.09258501E-01
 -6.37595513E-01 -5.26678836E-01 -4.43869790E-01  1.23652400E-01  2.43192196E-01
  3.23798217E-01  3.69164125E-01  7.35162712E-01  8.39822557E-01  8.42075756E-01
  9.66111389E-01  1.15169405E+00  1.15637389E+00  1.23576166E+00  1.26851729E+00
  1.39008458E+00  1.89239127E+00
Total SCF Density                          R   N=         253
  2.06331270E+00 -1.23197898E-01  3.75149086E-01  2.88067553E-15 -3.25079525E-16
  4.47553652E-01 -2.60891478E-10 -2.11861677E-09  1.11345944E-09  2.33957769E-01
 -6.46750530E-03 -1.86888029E-02  1.42477131E-15 -4.45034370E-10  4.38194953E-01
 -1.32752743E-01  2.40724844E-01 -4.09224926E-15  1.12270232E-08  1.47530751E-01
  2.20416061E-01 -1.43668404E-14 -2.34012105E-15  1.67147043E-01 -1.16906414E-08
  2.36086100E-15 -2.13083922E-15  6.80946715E-02  2.23938079E-10 -2.25489637E-09
  3.09592333E-09  1.53712748E-01 -1.47452759E-09  6.38247837E-09 -6.96029662E-09
  1.00990915E-01 -3.11000683E-02  5.67946051E-02  1.48277933E-15  3.69879516E-09
  5.88321695E-02  5.43548563E-02  6.01734898E-16  2.11986875E-09  2.09276267E-02
  1.13290633E-02 -1.27126693E-02  2.31849528E-16  4.24048345E-12  4.61390337E-02
  4.50547185E-02 -3.30468282E-15 -5.87336437E-11 -2.12846263E-02  2.08846364E+00
 -2.40819526E-02  2.39273294E-02 -1.26877993E-15  5.55992084E-11 -1.04661989E-01
 -7.85257736E-02  1.52083800E-15  1.94242039E-10  3.10354362E-02 -1.89761427E-01
  5.24961487E-01 -1.37849884E-15 -3.05687619E-15  4.25592599E-02 -5.43058316E-10
 -2.27243546E-16  6.65233380E-15  8.58971905E-02 -2.13722968E-09  4.16708941E-16
 -1.91704387E-15  1.56194204E-15  8.68223297E-01 -6.35210803E-10 -2.49460957E-09
  3.71089222E-11  3.31988747E-01  6.32688870E-11  1.65164679E-08 -1.70459509E-08
  2.18120146E-01  5.43384132E-09  3.24723541E-11  1.00219628E-11  5.57000187E-10
  4.71095826E-01 -9.43931690E-02  2.47708460E-01  8.89795796E-16  7.65214208E-11
 -4.12149528E-01  3.54615036E-02 -3.33173213E-15  6.28990574E-10 -3.48535802E-02
  3.98252901E-02 -7.96582149E-02 -1.19742462E-17 -2.37263287E-10  6.02266348E-01
  1.04424763E-02 -6.40836580E-02  2.94190951E-15 -3.27723010E-10 -1.58440599E-02
 -1.15763799E-01  4.22191186E-15 -1.06268228E-10  3.79362747E-02 -2.87969910E-01
  5.93976401E-01 -2.20345320E-16 -5.02001084E-10 -2.52024988E-01  7.20824278E-01
  4.93480681E-15 -1.62809329E-15 -3.93068185E-02  2.61564698E-09 -1.54155997E-15
  5.75897835E-15  3.62394732E-02  5.22395726E-11 -2.23055420E-16  1.31169882E-15
 -1.14231698E-15  6.24856345E-01  4.91955122E-09  2.23100940E-15 -4.01608963E-15
  4.60686001E-01 -7.06465981E-10 -1.28961698E-09 -1.25147529E-09  2.40361590E-01
  6.85597810E-10  1.25292611E-08 -1.27374951E-08  1.57920127E-01  4.10970771E-09
  5.65132111E-11 -7.85899950E-11  1.28513610E-09  3.41075842E-01 -4.53162708E-10
 -4.34763444E-10  4.40393607E-09  2.46940694E-01 -4.30824381E-02  1.11999929E-01
  1.69102960E-15 -5.53993704E-10 -2.21775053E-01  6.16776269E-03 -1.31939698E-15
  1.00953455E-12 -2.29902373E-02  1.67438563E-02 -5.47873290E-02 -8.98791148E-16
 -1.00448556E-09  3.15004023E-01 -1.44450646E-01  3.75757276E-16 -9.10413622E-10
  1.66107178E-01 -6.42866174E-02  1.30788698E-01  2.40077812E-01  2.52408290E-10
  1.28600036E-01  1.33294742E-01  7.97605643E-02  1.03721340E-09  3.92014334E-02
  7.75532797E-03 -2.04703555E-02 -9.93953962E-02 -2.75959415E-10 -3.81217367E-02
 -2.45369694E-02 -1.09990546E-01 -6.41005423E-10 -2.83308264E-02  2.33586768E-01
 -1.23257432E-02  3.24900058E-02  1.82752782E-01  3.50461066E-09  8.46416631E-02
  5.11209092E-02  5.03564085E-02  3.46269600E-09  1.79488626E-02  3.28420611E-03
 -8.04540655E-03 -2.03545133E-01  4.15394075E-09 -6.13691872E-02  2.98236098E-03
 -1.76748356E-01  2.40574433E-09 -3.52943194E-02  1.67315781E-01  1.51147263E-01
 -6.42866174E-02  1.30788698E-01 -2.40077812E-01 -1.93985868E-09  1.28600036E-01
  1.33294742E-01 -7.97605643E-02 -3.50696240E-09  3.92014334E-02  7.75532797E-03
 -2.04703555E-02  9.93953962E-02 -1.31447230E-09 -3.81217367E-02 -2.45369694E-02
  1.09990546E-01  2.62408942E-10 -2.83308264E-02 -5.85534042E-02 -9.12424656E-02
  2.33586768E-01 -1.23257432E-02  3.24900058E-02 -1.82752782E-01 -1.62033955E-08
  8.46416631E-02  5.11209092E-02 -5.03564085E-02 -1.24418738E-08  1.79488626E-02
  3.28420611E-03 -8.04540655E-03  2.03545133E-01 -2.17980837E-08 -6.13691872E-02
  2.98236098E-03  1.76748356E-01 -1.48266228E-08 -3.52943194E-02 -9.12424656E-02
 -1.11058977E-01  1.67315781E-01  1.51147263E-01
Pure Switching                             I                1
Dipole_Data                                R   N=           3
 -6.75739282E-15  6.35216810E-09  3.07386311E+00
Quadrupole_Data                            R   N=           6
 -1.13746844E+01 -1.47603348E-08 -1.16800714E+01 -2.24689782E-14  1.25339012E-08
 -1.24947945E+01
Octapole_Data                              R   N=          10
 -1.33403665E-14  1.30722323E-08  1.25636779E-15 -2.49422409E-08  6.27592891E-01
 -1.83849000E-08 -6.24338315E-01 -2.10333238E-14  9.40551138E-09  4.82631004E-01
Hexadecapole_Data                          R   N=          15
 -1.69642767E+01 -2.72310742E-09 -4.70811004E+00  1.66849121E-08 -9.66881711E+00
 -3.22507006E-14  1.11833364E-08 -3.56817540E-15 -2.04481670E-08 -9.65294699E+00
 -2.59531716E-08 -8.96328344E+00 -5.22677759E-14  5.04452475E-09 -4.39676447E+01
Cartesian Force Constants                  R   N=          78
  7.05396504E-01 -3.20853322E-09  2.13484184E-01 -1.50188858E-14  3.82478507E-10
  1.06265915E+00 -1.18131389E-01  5.34732986E-10  1.40538522E-14  8.76735409E-02
  5.01657656E-10 -7.16180742E-02  4.10561812E-10 -3.05031843E-10  2.58951149E-02
  8.08989186E-15  2.98743800E-10 -8.19051299E-01 -1.15137686E-14  5.68121923E-11
  9.02852826E-01 -2.93632558E-01  2.20812228E-10 -1.04535117E-01  1.52289238E-02
 -4.50694079E-11 -7.86744173E-03  2.94221745E-01 -4.74548433E-11 -7.09330549E-02
  3.10161306E-10 -1.19139717E-10  2.28614796E-02  4.66197147E-11 -1.63817273E-10
  2.56369215E-02 -9.83770365E-02 -9.47346271E-11 -1.21803927E-01 -4.45160337E-02
  1.60032289E-10 -4.19007640E-02  1.27647814E-01 -1.42954684E-10  1.53604994E-01
 -2.93632558E-01  2.45298800E-09  1.04535117E-01  1.52289238E-02 -1.51556405E-10
  7.86744173E-03 -1.58181110E-02  3.30411834E-10  1.52452558E-02  2.94221745E-01
  2.75433041E-09 -7.09330549E-02 -1.10320163E-09 -1.10561426E-10  2.28614796E-02
 -4.02175707E-10 -1.19255469E-11  2.24346537E-02  7.76570221E-11 -2.63184343E-09
  2.56369215E-02  9.83770365E-02 -5.86487680E-10 -1.21803927E-01  4.45160337E-02
 -6.27406294E-10 -4.19007640E-02 -1.52452558E-02 -2.13826337E-10  1.00996971E-02
 -1.27647814E-01  1.42772031E-09  1.53604994E-01
