# Supplementary material for: A virtual alternative to molecular model sets: a beginners’ guide to constructing and visualizing molecules in open-source molecular graphics software
Source: BMC Res Notes. 2021 Feb 17;14:66. doi: 10.1186/s13104-021-05461-7 (PMC7887714; doi:10.1186/s13104-021-05461-7)
Supplement: Supplementary file 1 — Additional file 1. Worksheet and files for students. [file 13104_2021_5461_MOESM1_ESM.zip › Tasks_for_students/Task2/H.inp.fchk]

Jobname.Temp
SP        U                             cc-pVQZ             
Number of atoms                            I                1
Charge                                     I                0
Multiplicity                               I                2
Number of electrons                        I                1
Number of alpha electrons                  I                1
Number of beta electrons                   I                0
Atomic numbers                             I   N=           1
           1
Current cartesian coordinates              R   N=           3
  0.00000000E+00  0.00000000E+00  0.00000000E+00
Nuclear charges                            R   N=           1
  1.00000000E+00
Number of basis functions                  I               30
Number of contracted shells                I               10
Number of primitive shells                 I               12
Highest angular momentum                   I                3
Largest degree of contraction              I                3
Shell types                                I   N=          10
           0           0           0           0           1           1
           1          -2          -2          -3
Number of primitives per shell             I   N=          10
           3           1           1           1           1           1
           1           1           1           1
Shell to atom map                          I   N=          10
           1           1           1           1           1           1
           1           1           1           1
Primitive exponents                        R   N=          12
  8.26400000E+01  1.24100000E+01  2.82400000E+00  7.97700000E-01  2.58100000E-01
  8.98900000E-02  2.29200000E+00  8.38000000E-01  2.92000000E-01  2.06200000E+00
  6.62000000E-01  1.39700000E+00
Contraction coefficients                   R   N=          12
  2.29507578E-02  1.75540118E-01  8.64703551E-01  1.00000000E+00  1.00000000E+00
  1.00000000E+00  1.00000000E+00  1.00000000E+00  1.00000000E+00  1.00000000E+00
  1.00000000E+00  1.00000000E+00
Coordinates of each shell                  R   N=          30
  0.00000000E+00  0.00000000E+00  0.00000000E+00  0.00000000E+00  0.00000000E+00
  0.00000000E+00  0.00000000E+00  0.00000000E+00  0.00000000E+00  0.00000000E+00
  0.00000000E+00  0.00000000E+00  0.00000000E+00  0.00000000E+00  0.00000000E+00
  0.00000000E+00  0.00000000E+00  0.00000000E+00  0.00000000E+00  0.00000000E+00
  0.00000000E+00  0.00000000E+00  0.00000000E+00  0.00000000E+00  0.00000000E+00
  0.00000000E+00  0.00000000E+00  0.00000000E+00  0.00000000E+00  0.00000000E+00
Overlap Matrix                             R   N=         465
  1.00000000E+00  7.12185635E-01  1.00000000E+00  3.83777599E-01  7.96880509E-01
  1.00000000E+00  1.88429803E-01  4.68694246E-01  8.19066920E-01  1.00000000E+00
  0.00000000E+00  0.00000000E+00  0.00000000E+00  0.00000000E+00  1.00000000E+00
  0.00000000E+00  0.00000000E+00  0.00000000E+00  0.00000000E+00  0.00000000E+00
  1.00000000E+00  0.00000000E+00  0.00000000E+00  0.00000000E+00  0.00000000E+00
  0.00000000E+00  0.00000000E+00  1.00000000E+00  0.00000000E+00  0.00000000E+00
  0.00000000E+00  0.00000000E+00  7.37967839E-01  0.00000000E+00  0.00000000E+00
  1.00000000E+00  0.00000000E+00  0.00000000E+00  0.00000000E+00  0.00000000E+00
  0.00000000E+00  7.37967839E-01  0.00000000E+00  0.00000000E+00  1.00000000E+00
  0.00000000E+00  0.00000000E+00  0.00000000E+00  0.00000000E+00  0.00000000E+00
  0.00000000E+00  7.37967839E-01  0.00000000E+00  0.00000000E+00  1.00000000E+00
  0.00000000E+00  0.00000000E+00  0.00000000E+00  0.00000000E+00  3.19036628E-01
  0.00000000E+00  0.00000000E+00  7.17236641E-01  0.00000000E+00  0.00000000E+00
  1.00000000E+00  0.00000000E+00  0.00000000E+00  0.00000000E+00  0.00000000E+00
  0.00000000E+00  3.19036628E-01  0.00000000E+00  0.00000000E+00  7.17236641E-01
  0.00000000E+00  0.00000000E+00  1.00000000E+00  0.00000000E+00  0.00000000E+00
  0.00000000E+00  0.00000000E+00  0.00000000E+00  0.00000000E+00  3.19036628E-01
  0.00000000E+00  0.00000000E+00  7.17236641E-01  0.00000000E+00  0.00000000E+00
  1.00000000E+00  0.00000000E+00  0.00000000E+00  0.00000000E+00  0.00000000E+00
  0.00000000E+00  0.00000000E+00  0.00000000E+00  0.00000000E+00  0.00000000E+00
  0.00000000E+00  0.00000000E+00  0.00000000E+00  0.00000000E+00  1.00000000E+00
  0.00000000E+00  0.00000000E+00  0.00000000E+00  0.00000000E+00  0.00000000E+00
  0.00000000E+00  0.00000000E+00  0.00000000E+00  0.00000000E+00  0.00000000E+00
  0.00000000E+00  0.00000000E+00  0.00000000E+00  0.00000000E+00  1.00000000E+00
  0.00000000E+00  0.00000000E+00  0.00000000E+00  0.00000000E+00  0.00000000E+00
  0.00000000E+00  0.00000000E+00  0.00000000E+00  0.00000000E+00  0.00000000E+00
  0.00000000E+00  0.00000000E+00  0.00000000E+00  0.00000000E+00  0.00000000E+00
  1.00000000E+00  0.00000000E+00  0.00000000E+00  0.00000000E+00  0.00000000E+00
  0.00000000E+00  0.00000000E+00  0.00000000E+00  0.00000000E+00  0.00000000E+00
  0.00000000E+00  0.00000000E+00  0.00000000E+00  0.00000000E+00  0.00000000E+00
  0.00000000E+00  0.00000000E+00  1.00000000E+00  0.00000000E+00  0.00000000E+00
  0.00000000E+00  0.00000000E+00  0.00000000E+00  0.00000000E+00  0.00000000E+00
  0.00000000E+00  0.00000000E+00  0.00000000E+00  0.00000000E+00  0.00000000E+00
  0.00000000E+00  0.00000000E+00  0.00000000E+00  0.00000000E+00  0.00000000E+00
  1.00000000E+00  0.00000000E+00  0.00000000E+00  0.00000000E+00  0.00000000E+00
  0.00000000E+00  0.00000000E+00  0.00000000E+00  0.00000000E+00  0.00000000E+00
  0.00000000E+00  0.00000000E+00  0.00000000E+00  0.00000000E+00  5.84637625E-01
  0.00000000E+00  0.00000000E+00  0.00000000E+00  0.00000000E+00  1.00000000E+00
  0.00000000E+00  0.00000000E+00  0.00000000E+00  0.00000000E+00  0.00000000E+00
  0.00000000E+00  0.00000000E+00  0.00000000E+00  0.00000000E+00  0.00000000E+00
  0.00000000E+00  0.00000000E+00  0.00000000E+00  0.00000000E+00  5.84637625E-01
  0.00000000E+00  0.00000000E+00  0.00000000E+00  0.00000000E+00  1.00000000E+00
  0.00000000E+00  0.00000000E+00  0.00000000E+00  0.00000000E+00  0.00000000E+00
  0.00000000E+00  0.00000000E+00  0.00000000E+00  0.00000000E+00  0.00000000E+00
  0.00000000E+00  0.00000000E+00  0.00000000E+00  0.00000000E+00  0.00000000E+00
  5.84637625E-01  0.00000000E+00  0.00000000E+00  0.00000000E+00  0.00000000E+00
  1.00000000E+00  0.00000000E+00  0.00000000E+00  0.00000000E+00  0.00000000E+00
  0.00000000E+00  0.00000000E+00  0.00000000E+00  0.00000000E+00  0.00000000E+00
  0.00000000E+00  0.00000000E+00  0.00000000E+00  0.00000000E+00  0.00000000E+00
  0.00000000E+00  0.00000000E+00  5.84637625E-01  0.00000000E+00  0.00000000E+00
  0.00000000E+00  0.00000000E+00  1.00000000E+00  0.00000000E+00  0.00000000E+00
  0.00000000E+00  0.00000000E+00  0.00000000E+00  0.00000000E+00  0.00000000E+00
  0.00000000E+00  0.00000000E+00  0.00000000E+00  0.00000000E+00  0.00000000E+00
  0.00000000E+00  0.00000000E+00  0.00000000E+00  0.00000000E+00  0.00000000E+00
  5.84637625E-01  0.00000000E+00  0.00000000E+00  0.00000000E+00  0.00000000E+00
  1.00000000E+00  0.00000000E+00  0.00000000E+00  0.00000000E+00  0.00000000E+00
  0.00000000E+00  0.00000000E+00 -1.11022302E-16  0.00000000E+00  0.00000000E+00
  0.00000000E+00  0.00000000E+00  0.00000000E+00  0.00000000E+00  0.00000000E+00
  0.00000000E+00  0.00000000E+00  0.00000000E+00  0.00000000E+00  0.00000000E+00
  0.00000000E+00  0.00000000E+00  0.00000000E+00  0.00000000E+00  1.00000000E+00
  0.00000000E+00  0.00000000E+00  0.00000000E+00  0.00000000E+00  1.11022302E-16
  0.00000000E+00  0.00000000E+00  0.00000000E+00  0.00000000E+00  0.00000000E+00
  0.00000000E+00  0.00000000E+00  0.00000000E+00  0.00000000E+00  0.00000000E+00
  0.00000000E+00  0.00000000E+00  0.00000000E+00  0.00000000E+00  0.00000000E+00
  0.00000000E+00  0.00000000E+00  0.00000000E+00  0.00000000E+00  1.00000000E+00
  0.00000000E+00  0.00000000E+00  0.00000000E+00  0.00000000E+00  0.00000000E+00
  1.11022302E-16  0.00000000E+00  0.00000000E+00  0.00000000E+00  0.00000000E+00
  0.00000000E+00  0.00000000E+00  0.00000000E+00  0.00000000E+00  0.00000000E+00
  0.00000000E+00  0.00000000E+00  0.00000000E+00  0.00000000E+00  0.00000000E+00
  0.00000000E+00  0.00000000E+00  0.00000000E+00  0.00000000E+00  0.00000000E+00
  1.00000000E+00  0.00000000E+00  0.00000000E+00  0.00000000E+00  0.00000000E+00
  0.00000000E+00  0.00000000E+00  0.00000000E+00  0.00000000E+00  0.00000000E+00
  0.00000000E+00  0.00000000E+00  0.00000000E+00  0.00000000E+00  0.00000000E+00
  0.00000000E+00  0.00000000E+00  0.00000000E+00  0.00000000E+00  0.00000000E+00
  0.00000000E+00  0.00000000E+00  0.00000000E+00  0.00000000E+00  0.00000000E+00
  0.00000000E+00  0.00000000E+00  1.00000000E+00  0.00000000E+00  0.00000000E+00
  0.00000000E+00  0.00000000E+00  0.00000000E+00  0.00000000E+00  0.00000000E+00
  0.00000000E+00  0.00000000E+00  0.00000000E+00  0.00000000E+00  0.00000000E+00
  0.00000000E+00  0.00000000E+00  0.00000000E+00  0.00000000E+00  0.00000000E+00
  0.00000000E+00  0.00000000E+00  0.00000000E+00  0.00000000E+00  0.00000000E+00
  0.00000000E+00  0.00000000E+00  0.00000000E+00  0.00000000E+00  0.00000000E+00
  1.00000000E+00  0.00000000E+00  0.00000000E+00  0.00000000E+00  0.00000000E+00
  0.00000000E+00  0.00000000E+00  0.00000000E+00  1.11022302E-16  0.00000000E+00
  0.00000000E+00  1.11022302E-16  0.00000000E+00  0.00000000E+00  0.00000000E+00
  0.00000000E+00  0.00000000E+00  0.00000000E+00  0.00000000E+00  0.00000000E+00
  0.00000000E+00  0.00000000E+00  0.00000000E+00  0.00000000E+00  0.00000000E+00
 -1.11022302E-16  0.00000000E+00  0.00000000E+00  0.00000000E+00  1.00000000E+00
  0.00000000E+00  0.00000000E+00  0.00000000E+00  0.00000000E+00  0.00000000E+00
  0.00000000E+00  0.00000000E+00  0.00000000E+00 -1.11022302E-16  0.00000000E+00
  0.00000000E+00 -1.11022302E-16  0.00000000E+00  0.00000000E+00  0.00000000E+00
  0.00000000E+00  0.00000000E+00  0.00000000E+00  0.00000000E+00  0.00000000E+00
  0.00000000E+00  0.00000000E+00  0.00000000E+00  0.00000000E+00  0.00000000E+00
  1.11022302E-16  0.00000000E+00  0.00000000E+00  0.00000000E+00  1.00000000E+00
Core Hamiltonian Matrix                    R   N=         465
  2.21594484E+00 -3.06166372E-01 -2.28696073E-01 -5.47367469E-01 -4.57742793E-01
 -4.23557255E-01 -3.42015243E-01 -3.84661655E-01 -3.81380094E-01 -3.43603089E-01
  0.00000000E+00  0.00000000E+00  0.00000000E+00  0.00000000E+00  4.11940590E+00
  0.00000000E+00  0.00000000E+00  0.00000000E+00  0.00000000E+00  0.00000000E+00
  4.11940590E+00  0.00000000E+00  0.00000000E+00  0.00000000E+00  0.00000000E+00
  0.00000000E+00  0.00000000E+00  4.11940590E+00  0.00000000E+00  0.00000000E+00
  0.00000000E+00  0.00000000E+00  1.28209621E+00  0.00000000E+00  0.00000000E+00
  1.12113040E+00  0.00000000E+00  0.00000000E+00  0.00000000E+00  0.00000000E+00
  0.00000000E+00  1.28209621E+00  0.00000000E+00  0.00000000E+00  1.12113040E+00
  0.00000000E+00  0.00000000E+00  0.00000000E+00  0.00000000E+00  0.00000000E+00
  0.00000000E+00  1.28209621E+00  0.00000000E+00  0.00000000E+00  1.12113040E+00
  0.00000000E+00  0.00000000E+00  0.00000000E+00  0.00000000E+00  2.73676960E-02
  0.00000000E+00  0.00000000E+00  2.03028170E-01  0.00000000E+00  0.00000000E+00
  1.55129234E-01  0.00000000E+00  0.00000000E+00  0.00000000E+00  0.00000000E+00
  0.00000000E+00  2.73676960E-02  0.00000000E+00  0.00000000E+00  2.03028170E-01
  0.00000000E+00  0.00000000E+00  1.55129234E-01  0.00000000E+00  0.00000000E+00
  0.00000000E+00  0.00000000E+00  0.00000000E+00  0.00000000E+00  2.73676960E-02
  0.00000000E+00  0.00000000E+00  2.03028170E-01  0.00000000E+00  0.00000000E+00
  1.55129234E-01  0.00000000E+00  0.00000000E+00  8.88178420E-16  0.00000000E+00
  0.00000000E+00  0.00000000E+00  0.00000000E+00  0.00000000E+00  0.00000000E+00
  0.00000000E+00  0.00000000E+00  0.00000000E+00  0.00000000E+00  5.99488207E+00
  0.00000000E+00  0.00000000E+00  0.00000000E+00  0.00000000E+00  0.00000000E+00
  0.00000000E+00  0.00000000E+00  0.00000000E+00  0.00000000E+00  0.00000000E+00
  0.00000000E+00  0.00000000E+00  0.00000000E+00  0.00000000E+00  5.99488207E+00
  0.00000000E+00  0.00000000E+00  0.00000000E+00  0.00000000E+00  0.00000000E+00
  0.00000000E+00  0.00000000E+00  0.00000000E+00  0.00000000E+00  0.00000000E+00
  0.00000000E+00  0.00000000E+00  0.00000000E+00  0.00000000E+00  0.00000000E+00
  5.99488207E+00  0.00000000E+00  0.00000000E+00  0.00000000E+00  0.00000000E+00
  0.00000000E+00  0.00000000E+00  0.00000000E+00  0.00000000E+00  0.00000000E+00
  0.00000000E+00  0.00000000E+00  0.00000000E+00  0.00000000E+00  0.00000000E+00
  0.00000000E+00  0.00000000E+00  5.99488207E+00  0.00000000E+00  0.00000000E+00
  0.00000000E+00  0.00000000E+00  0.00000000E+00  0.00000000E+00  0.00000000E+00
  0.00000000E+00  0.00000000E+00  0.00000000E+00  0.00000000E+00  0.00000000E+00
  0.00000000E+00  0.00000000E+00  0.00000000E+00  0.00000000E+00  0.00000000E+00
  5.99488207E+00  0.00000000E+00  0.00000000E+00  4.44089210E-16  0.00000000E+00
  0.00000000E+00  0.00000000E+00  0.00000000E+00  0.00000000E+00  0.00000000E+00
  0.00000000E+00  0.00000000E+00  0.00000000E+00  0.00000000E+00  1.47011524E+00
  0.00000000E+00  0.00000000E+00  0.00000000E+00  0.00000000E+00  1.62453508E+00
  0.00000000E+00  0.00000000E+00  0.00000000E+00  0.00000000E+00  0.00000000E+00
  0.00000000E+00  0.00000000E+00  0.00000000E+00  0.00000000E+00  0.00000000E+00
  0.00000000E+00  0.00000000E+00  0.00000000E+00  0.00000000E+00  1.47011524E+00
  0.00000000E+00  0.00000000E+00  0.00000000E+00  0.00000000E+00  1.62453508E+00
  0.00000000E+00  0.00000000E+00  0.00000000E+00  0.00000000E+00  0.00000000E+00
  0.00000000E+00  0.00000000E+00  0.00000000E+00  0.00000000E+00  0.00000000E+00
  0.00000000E+00  0.00000000E+00  0.00000000E+00  0.00000000E+00  0.00000000E+00
  1.47011524E+00  0.00000000E+00  0.00000000E+00  0.00000000E+00  0.00000000E+00
  1.62453508E+00  0.00000000E+00  0.00000000E+00  0.00000000E+00  0.00000000E+00
  0.00000000E+00  0.00000000E+00  0.00000000E+00  0.00000000E+00  0.00000000E+00
  0.00000000E+00  0.00000000E+00  0.00000000E+00  0.00000000E+00  0.00000000E+00
  0.00000000E+00  0.00000000E+00  1.47011524E+00  0.00000000E+00  0.00000000E+00
  0.00000000E+00  0.00000000E+00  1.62453508E+00  0.00000000E+00  0.00000000E+00
  0.00000000E+00  0.00000000E+00  0.00000000E+00  0.00000000E+00  0.00000000E+00
  0.00000000E+00  0.00000000E+00  0.00000000E+00  0.00000000E+00  0.00000000E+00
  0.00000000E+00  0.00000000E+00  0.00000000E+00  0.00000000E+00  0.00000000E+00
  1.47011524E+00  0.00000000E+00  0.00000000E+00  0.00000000E+00  0.00000000E+00
  1.62453508E+00  0.00000000E+00  0.00000000E+00  0.00000000E+00  0.00000000E+00
  0.00000000E+00  0.00000000E+00 -8.88178420E-16  0.00000000E+00  0.00000000E+00
  2.22044605E-16  0.00000000E+00  0.00000000E+00  1.44328993E-15  0.00000000E+00
  0.00000000E+00  0.00000000E+00  0.00000000E+00  0.00000000E+00  0.00000000E+00
  0.00000000E+00  0.00000000E+00  0.00000000E+00  0.00000000E+00  5.42427582E+00
  0.00000000E+00  0.00000000E+00  0.00000000E+00  0.00000000E+00 -4.44089210E-16
  0.00000000E+00  0.00000000E+00 -2.22044605E-16  0.00000000E+00  0.00000000E+00
 -5.55111512E-17  0.00000000E+00  0.00000000E+00  0.00000000E+00  0.00000000E+00
  0.00000000E+00  0.00000000E+00  0.00000000E+00  0.00000000E+00  0.00000000E+00
  0.00000000E+00  0.00000000E+00  0.00000000E+00  0.00000000E+00  5.42427582E+00
  0.00000000E+00  0.00000000E+00  0.00000000E+00  0.00000000E+00  0.00000000E+00
 -4.44089210E-16  0.00000000E+00  0.00000000E+00 -2.22044605E-16  0.00000000E+00
  0.00000000E+00 -5.55111512E-17  0.00000000E+00  0.00000000E+00  0.00000000E+00
  0.00000000E+00  0.00000000E+00  0.00000000E+00  0.00000000E+00  0.00000000E+00
  0.00000000E+00  0.00000000E+00  0.00000000E+00  0.00000000E+00  0.00000000E+00
  5.42427582E+00  0.00000000E+00  0.00000000E+00  0.00000000E+00  0.00000000E+00
  0.00000000E+00  0.00000000E+00  0.00000000E+00  0.00000000E+00  0.00000000E+00
  0.00000000E+00  0.00000000E+00  0.00000000E+00  0.00000000E+00  0.00000000E+00
  0.00000000E+00  0.00000000E+00  0.00000000E+00  0.00000000E+00  0.00000000E+00
  0.00000000E+00  0.00000000E+00  0.00000000E+00  0.00000000E+00  0.00000000E+00
  0.00000000E+00  0.00000000E+00  5.42427582E+00  0.00000000E+00  0.00000000E+00
  0.00000000E+00  0.00000000E+00  0.00000000E+00  0.00000000E+00  0.00000000E+00
  0.00000000E+00  0.00000000E+00  0.00000000E+00  0.00000000E+00  0.00000000E+00
  0.00000000E+00  0.00000000E+00  0.00000000E+00  0.00000000E+00  0.00000000E+00
  0.00000000E+00  0.00000000E+00  0.00000000E+00  0.00000000E+00  0.00000000E+00
  0.00000000E+00  0.00000000E+00  0.00000000E+00  0.00000000E+00  0.00000000E+00
  5.42427582E+00  0.00000000E+00  0.00000000E+00  0.00000000E+00  0.00000000E+00
  6.66133815E-16  0.00000000E+00  0.00000000E+00  1.11022302E-16  0.00000000E+00
  0.00000000E+00  1.44328993E-15  0.00000000E+00  0.00000000E+00  0.00000000E+00
  0.00000000E+00  0.00000000E+00  0.00000000E+00  0.00000000E+00  0.00000000E+00
  0.00000000E+00  0.00000000E+00  0.00000000E+00  0.00000000E+00  0.00000000E+00
 -3.88578059E-16  0.00000000E+00  0.00000000E+00  0.00000000E+00  5.42427582E+00
  0.00000000E+00  0.00000000E+00  0.00000000E+00  0.00000000E+00  0.00000000E+00
 -6.66133815E-16  0.00000000E+00  0.00000000E+00 -1.11022302E-16  0.00000000E+00
  0.00000000E+00 -1.44328993E-15  0.00000000E+00  0.00000000E+00  0.00000000E+00
  0.00000000E+00  0.00000000E+00  0.00000000E+00  0.00000000E+00  0.00000000E+00
  0.00000000E+00  0.00000000E+00  0.00000000E+00  0.00000000E+00  0.00000000E+00
  3.21206136E-16  0.00000000E+00  0.00000000E+00  0.00000000E+00  5.42427582E+00
Orbital Coefficients CCMAN2 Alpha          R   N=         900
  8.74057582E-02  2.56873878E-01  4.97369344E-01  2.96132291E-01  6.80980327E-18
  7.17877078E-17 -6.33202215E-17  3.65621723E-17 -1.86188583E-16  1.28663965E-16
 -7.09845522E-17  7.47536322E-16 -3.53371783E-16  6.44834058E-19 -6.96917679E-18
  3.13245897E-11  5.55536119E-17  6.02849246E-12 -3.51722187E-18  2.67418989E-17
 -1.71429434E-10 -4.39466303E-16 -3.29916341E-11  1.37482295E-17  1.15542226E-16
  5.26206940E-18 -5.48095718E-17 -7.24453394E-17  8.69334221E-18 -2.36467410E-22
  7.88592547E-02 -5.85768829E-02  1.50417839E+00 -1.73977433E+00 -4.85120574E-16
  1.56762301E-17 -8.28679909E-18  4.01979222E-16 -5.86771462E-17  7.36404770E-17
  1.22867634E-16  1.78549428E-16 -4.55238891E-16 -1.75188686E-16  6.93088598E-17
 -1.53412955E-11 -8.69753147E-17 -2.95245390E-12  9.22735623E-16 -2.15014933E-16
  2.78597440E-11  2.01071443E-16  5.36180350E-12  3.73656626E-18 -3.75888583E-17
  2.33037129E-18 -2.07800938E-18  3.34560768E-19 -6.75560559E-18 -1.25318269E-18
 -2.14063069E-02 -1.88960735E+00  2.59123870E+00 -1.08209549E+00 -1.97718347E-16
 -9.96354924E-17  3.05207998E-16  1.81746416E-16 -1.31905209E-16 -5.09651244E-16
 -5.78546299E-17  1.98818581E-16  2.98803406E-16 -1.33106607E-16 -2.85051163E-17
  9.77051058E-11  1.15721781E-16  1.88032841E-11  6.68653620E-16  1.00581457E-16
 -5.04995134E-10 -7.75926035E-16 -9.71852201E-11  7.25535716E-17  3.00575661E-17
 -2.98532047E-17  3.88967656E-17  8.63554827E-20 -5.79812625E-18 -6.63870615E-19
 -7.98013383E-12 -7.85173852E-10  1.18665438E-09 -3.97858165E-10 -6.55672389E-16
  5.86277744E-16  2.07048375E-16  6.76028255E-16 -5.73336950E-15 -1.33166038E-15
 -2.26917631E-16  3.79698597E-15  3.34291649E-16  1.83630867E-16 -1.16523742E-16
 -1.46286702E-01  7.25365135E-17  1.39484662E-02 -3.91800172E-16  4.73801537E-16
  1.07390972E+00  1.74626006E-15 -1.02397506E-01 -2.05814557E-16  6.69743641E-17
  2.62352729E-16 -1.75569711E-16  3.07913993E-16  1.09715004E-16  1.24795667E-17
  2.33948448E-12  2.30195136E-10 -3.47900559E-10  1.16642588E-10  2.14089709E-17
 -5.42205545E-16 -5.69227536E-16 -3.66963645E-17  4.29165828E-15  3.12353187E-15
  1.14659362E-17 -3.92822212E-15 -1.38375663E-15 -5.78160317E-17 -2.10946570E-17
  1.39484662E-02 -2.39833047E-16  1.46286702E-01  3.84850054E-15 -2.09348223E-16
 -1.02397506E-01  9.68339175E-17 -1.07390972E+00 -2.69719577E-16  8.16946151E-17
 -1.74243096E-16  1.67019696E-16 -6.49361351E-17 -5.55908041E-17 -1.14700472E-18
  1.63099112E+00 -2.13755786E+00  1.42886881E+00 -4.93705806E-01 -8.94229508E-15
 -3.93564449E-16  4.86193936E-16  8.27667264E-15  4.28213009E-16 -2.02467162E-16
 -2.94122050E-15 -1.11194691E-16  2.37517470E-17 -1.69158507E-16 -2.25725638E-16
  1.26451059E-10  5.53585394E-16  2.43353412E-11 -3.64636436E-16 -2.43143937E-17
 -5.51863643E-11 -2.91288134E-16 -1.06207192E-11 -3.95365714E-16 -7.47501364E-16
  2.36919363E-16 -3.25746277E-16 -1.50694900E-18  1.00092395E-16 -2.97884820E-17
 -1.65192631E-10  2.61833766E-10 -1.97964935E-10  5.77808522E-11  1.99921334E-15
 -1.40581284E-14 -6.17405201E-15 -1.86085771E-15  1.22061878E-14  6.54827452E-15
  6.49524574E-16 -4.72866691E-15 -2.46637437E-15  9.28365051E-17 -6.53136941E-16
  1.21828134E+00  3.10270201E-15 -1.16163369E-01 -7.41938181E-16  5.17997917E-16
 -5.93571505E-01 -1.74816758E-15  5.65971613E-02 -1.48697554E-15 -1.51548900E-15
 -1.92820114E-15 -9.49613005E-16  1.81454121E-16  7.42203869E-16  9.87101455E-17
  4.84310247E-11 -7.67642152E-11  5.80392238E-11 -1.69401594E-11  8.09803452E-16
 -2.68366825E-14 -1.48304706E-14 -7.21750578E-16  2.44110371E-14  1.44365942E-14
  2.88315504E-16 -9.48499446E-15 -5.13939094E-15  8.18897988E-14  5.92427226E-17
 -1.16163369E-01  8.63827539E-17 -1.21828134E+00 -4.04023706E-14  1.32801389E-16
  5.65971613E-02  2.23454123E-16  5.93571505E-01  2.24748169E-15  6.77309975E-17
  2.91409961E-16  1.36057652E-15 -4.65174583E-16 -2.37144879E-15 -2.63177438E-16
 -8.56717806E-16  3.70494339E-16  1.47055571E-15 -1.55062768E-15 -7.51437506E-21
  1.77702533E-16 -4.75309645E-16  9.46716973E-21 -1.87347334E-15  3.87107644E-16
 -4.87371514E-21  9.49004344E-16  4.14047608E-16  1.46950192E-01  1.56149779E-16
 -1.32088435E-16  3.29910662E-16  6.48382181E-16 -1.07878049E+00 -1.54603506E-16
 -1.80764454E-16 -7.13030747E-16 -3.57425539E-15 -1.63944461E-16  2.52998636E-17
  1.08115380E-16  1.02998415E-16  8.64720729E-22  3.76315662E-17 -5.60416515E-24
 -3.13108219E-16  6.01691105E-16 -8.22177101E-16  5.40523207E-16 -2.38760037E-20
  3.44847880E-15  6.02131250E-15  2.33914990E-20 -3.36933242E-15 -5.56899484E-15
 -8.88936990E-21  1.31759167E-15  2.17742643E-15 -1.22380691E+00  1.02310962E-15
 -8.28741779E-15 -1.15859879E-16 -8.13671771E-14  5.96263675E-01 -6.56086197E-16
  4.32073878E-15 -1.15868141E-15  3.83860307E-14  5.71183080E-16  3.44486719E-16
  2.51413728E-16  1.73004690E-15 -1.56988279E-20  9.53124910E-17  3.18816921E-23
 -1.15976425E-16 -1.00779145E-15  1.87025321E-15 -2.21974198E-16  9.98409306E-17
  6.87134422E-16 -7.45325912E-16 -1.04812560E-16 -5.43061861E-15  3.86983353E-15
  3.50664736E-17  3.07939762E-15 -2.32818763E-15 -4.05446398E-16  3.54694814E-17
  4.03924178E-16 -1.46950192E-01 -6.09572554E-18  3.48007159E-16 -8.68938206E-16
 -2.96970768E-15  1.07878049E+00  8.99195777E-16  7.33425049E-17 -7.04010215E-17
  1.43735824E-18  1.15764345E-16 -5.44629419E-17  5.05469955E-16 -2.20490396E-18
 -7.71900185E-16  5.96794760E-16 -9.68993305E-17 -7.67958971E-17 -4.47407102E-16
 -6.33902975E-15 -1.55530634E-14  4.17025919E-16  5.01842123E-15  1.58729578E-14
 -1.44904813E-16 -1.84942759E-15 -6.32078218E-15 -5.41091498E-16 -4.47869279E-15
 -3.01492230E-15  1.22380691E+00  2.71286018E-16  5.34575902E-16  2.77125843E-15
  4.38376820E-16 -5.96263675E-01 -3.37525689E-16 -3.44156820E-16 -9.52244587E-17
 -1.49938827E-16  2.84655140E-16 -4.98201346E-17 -7.73923801E-16 -2.74297047E-17
  1.48264126E-16 -1.39508445E-16  2.63797731E-16 -3.35227970E-16 -1.54541777E-20
 -8.46438747E-17 -6.67676654E-16  5.90408003E-20 -2.96558322E-15  6.23826620E-15
 -3.67093508E-20  2.18580836E-15 -2.85506080E-15 -1.37262562E-16 -1.46950192E-01
  7.45319378E-17 -1.22830583E-16  6.53766829E-18  1.67581427E-17  1.07878049E+00
 -1.22052154E-17  5.44185840E-16 -1.23501374E-17  1.17133649E-16  9.22438400E-17
  2.26109916E-16  1.94799775E-16 -2.43459098E-21 -2.76416133E-16 -5.00551170E-24
 -3.41086035E-16  4.70103490E-16 -4.49099091E-16  2.46807805E-16  5.61380096E-21
  5.94703751E-16 -9.11747309E-15 -5.71741081E-21 -2.45977782E-16  8.90701972E-15
  1.86498477E-21  6.75207717E-17 -3.33371223E-15  1.09452753E-16 -1.22380691E+00
 -5.78774225E-16 -2.60627752E-15 -8.37292068E-18 -4.50547361E-16  5.96263675E-01
  1.06878617E-16  1.24904929E-15 -9.72817340E-18 -7.21208375E-17  1.06696298E-16
 -8.39179114E-16 -6.45689079E-16  1.20583238E-20  3.14919971E-16  4.42531820E-23
  1.27185730E-15 -1.75231603E-15  1.34467674E-15 -4.39904348E-16  2.71378784E-16
  5.74464760E-16 -3.00235007E-16 -3.11519752E-17  8.11266153E-17 -2.65704059E-16
  1.00029391E-16  3.15789380E-16  8.25255364E-17  2.01319435E-16  1.48632221E-16
  1.98673271E-15 -2.10237363E-16 -3.31104679E-16 -1.02766123E-16 -2.03718168E-16
 -9.77140108E-16  7.59788906E-16  3.06873041E-16  4.33984731E-16  1.00000000E+00
 -1.84514816E-15 -2.38500761E-16  2.00757591E-17 -3.03697395E-15  4.45929629E-17
  3.18594122E-17 -5.46230995E-16 -2.19575721E-16  4.30553493E-16 -1.50815606E-17
 -6.29899625E-17 -7.22529068E-02  1.96604023E-17  8.29707947E-17  2.53420695E-01
 -3.01531024E-17 -2.59216011E-16 -1.15005970E+00  1.00836640E-16 -1.13067670E-16
  1.63446637E-16 -2.94320538E-17  3.50714408E-17 -4.65177545E-16  6.17856525E-16
 -2.51483769E-16 -2.82675650E-16 -7.12225064E-17  4.72886961E-17 -1.41837205E-16
  7.22902145E-19  2.90124463E-11 -1.17406263E-18  4.16161871E-12 -2.07612922E-20
 -4.36989931E-16  7.45868683E-16 -5.52256778E-16  1.35877805E-16 -2.11467228E-16
  6.02428890E-17 -2.25421643E-01  9.99875807E-17 -6.78714795E-17  1.64604883E+00
 -2.86000675E-18 -8.30442113E-16 -9.80032280E-01 -5.91371914E-17  6.63603655E-16
 -1.05394800E-16 -2.11828410E-18 -1.70950700E-16  2.64866547E-16 -4.35600597E-15
  1.25398905E-15 -2.49533376E-15  1.83582668E-15  4.40154892E-17  1.69884377E-16
 -9.32835798E-17 -3.12871829E-11  4.50237246E-17 -4.48802251E-12  1.42902981E-17
 -7.05075677E-16  8.87998092E-16 -5.03585120E-16  2.27573597E-16  1.51648793E-15
 -2.46588472E-15 -5.83483695E-11 -1.74873255E-15  3.11220773E-15  1.64039092E-11
  8.42801506E-16 -1.73569878E-16 -2.33138784E-11 -1.56158111E-15  6.67389804E-16
 -8.53322788E-16  4.52207589E-16 -1.59884495E-15  7.51430164E-16 -3.82780761E-17
 -1.52497561E-16 -1.03905272E-16  4.65920089E-16  9.50211725E-16 -3.38511635E-16
  3.56032342E-15 -9.79428061E-01 -4.48718753E-15  2.01793640E-01  1.73938216E-16
  5.21296768E-17 -8.32174680E-17  5.20801352E-17 -5.48237383E-18  3.51724633E-15
 -2.18382063E-15 -2.10120731E-11 -4.21398556E-15  2.33513084E-15  5.90721419E-12
  1.11249000E-15 -9.21813249E-16 -8.39565289E-12 -2.94831473E-16 -1.64226760E-16
  6.64893646E-16 -9.72412671E-16  1.80596842E-15  1.50085922E-16 -1.80685958E-16
 -2.60227650E-16  1.36782534E-15 -9.05588079E-16  1.82640026E-16 -2.84645414E-15
 -1.02538959E-15 -2.01793640E-01  2.04403335E-15 -9.79428061E-01 -6.16788089E-16
 -6.56384660E-16  9.59893947E-16 -5.85868245E-16  2.25850504E-16 -1.36373660E-15
  1.42811682E-15  1.63967280E+00  1.25371041E-15  2.29508950E-16 -1.51763711E+00
 -4.41203369E-16 -4.01598259E-16  5.39392705E-01  4.30727670E-15 -6.47913671E-15
  3.33918517E-15  1.06521452E-14 -1.08722707E-14 -2.46455131E-15  3.03026870E-15
 -1.78290327E-15 -4.88694956E-15  4.92834426E-15 -1.27861863E-15  2.75751422E-16
  6.21341853E-16 -4.04621866E-11  3.34794197E-16 -5.80373314E-12  8.67936239E-17
  4.74474141E-17 -7.46687131E-16  1.36984295E-16 -1.92308265E-16  2.35619147E-18
  7.22529069E-02 -2.46665563E-16 -9.10062218E-17 -2.53420695E-01  1.74752320E-16
  5.54738624E-16  1.15005970E+00  8.21134915E-17 -5.02641646E-17  7.31988343E-17
  6.65678003E-16 -2.22699827E-17 -3.18791688E-17  1.50523193E-16 -3.25181086E-16
 -4.72392324E-16 -2.30150584E-16 -3.91471684E-16 -5.09698605E-12  6.47792146E-17
 -2.50044680E-11  1.23651767E-16 -2.07728923E-17 -4.11400431E-17 -5.03708613E-18
 -4.58926702E-17 -2.25746926E-16  3.34721801E-16 -1.64635569E-16 -2.33672538E-16
 -2.25421643E-01 -6.48834014E-16  1.38906477E-15  1.64604883E+00  9.04003113E-16
 -8.15739339E-16 -9.80032279E-01 -2.34447708E-16  5.03877795E-17 -1.90108643E-16
 -3.73305035E-16 -1.12856209E-16 -5.13310897E-16 -1.01404240E-15  2.16088209E-15
  4.45174169E-15  3.50628070E-15  2.62660956E-15 -5.49726490E-12 -2.82070138E-16
 -2.69650759E-11  2.28680048E-16 -6.21722033E-17  1.86042315E-16 -1.92914463E-17
 -3.61920323E-16  4.39100992E-16 -2.17931770E-16  1.34329491E-16 -5.24124716E-16
  5.21860833E-11 -1.10619972E-15  6.76419239E-16 -1.46707911E-11  1.24530560E-15
 -3.45776613E-16  2.08517980E-11 -5.53119056E-16  4.49251468E-16 -8.27871244E-16
  1.90932997E-15 -2.81168604E-17 -3.27501442E-17  7.15804645E-17 -7.70157703E-17
 -1.77567861E-15  4.97983826E-17 -2.60495708E-16 -5.83811273E-02  1.40124355E-15
  9.98294367E-01  3.72204404E-15 -2.61841662E-15 -1.22017934E-15  2.51802750E-16
 -6.84625530E-16  8.38322505E-16 -3.46760369E-16  1.89324273E-16 -5.78313779E-16
 -1.38561640E-11 -1.62608111E-15  3.39464744E-16  3.89492965E-12  1.45773900E-15
 -1.10492418E-16 -5.53551017E-12 -3.24493957E-16 -6.71418626E-16  8.85575471E-17
 -1.44002653E-15 -2.19073273E-16 -2.00600486E-15  7.18775255E-16  2.07987916E-16
  2.40288781E-16  6.63453375E-16  1.58695486E-15 -9.98294367E-01 -3.76229147E-16
 -5.83811273E-02  1.02379178E-16  1.41479557E-15  1.22516540E-16  2.78551916E-14
 -4.32432641E-16  6.10092881E-16 -3.94029633E-16  1.47940565E-16 -1.02769468E-15
 -1.63967280E+00  1.81319179E-15  9.63132368E-16  1.51763711E+00 -1.28053766E-15
 -3.48116722E-16 -5.39392705E-01  8.74094697E-16 -2.46475247E-15 -4.37011658E-16
 -7.96118682E-15 -3.96831077E-15  2.00495870E-14  1.32087402E-15 -3.30361220E-16
  3.33542961E-15  1.98668281E-15 -9.90051510E-15  7.10913925E-12  4.38195730E-16
  3.48715424E-11  2.16574331E-15 -3.99636592E-16  9.49502632E-16 -1.25489556E-16
  2.02853361E-17 -2.73247226E-17  3.93097029E-16 -4.42253158E-16 -7.22529069E-02
  2.68312401E-17  1.39840507E-18  2.53420695E-01 -9.34737008E-17 -7.99731451E-19
 -1.15005970E+00  4.25914675E-16  1.88283777E-17 -3.94666929E-22  4.99169449E-22
  3.50236499E-20 -3.35827433E-20  1.89602854E-19  1.45904104E-21 -2.42037183E-21
  2.65902182E-19  1.37041888E-19 -1.54562703E-18  4.33658597E-18  1.30353152E-17
 -5.57803229E-17 -1.06917513E-16  2.23720467E-11  9.20758687E-17  5.09698647E-12
  1.14118587E-21 -4.17342245E-21  5.51985052E-21 -2.21432006E-21  2.25421643E-01
 -9.17453217E-17  1.03234258E-17 -1.64604883E+00  6.44217777E-16 -9.35573301E-17
  9.80032279E-01 -3.84261762E-16  5.55761610E-17  9.37802147E-22 -5.08039926E-21
 -5.44556891E-19  8.90466061E-20 -6.88456363E-20 -1.83712089E-21  3.50910426E-20
  4.04621397E-18 -7.02701992E-19  6.05560436E-19  4.86872967E-17  6.68343860E-17
  5.61527154E-17  1.64571108E-16  2.41270805E-11  3.47515580E-16  5.49580406E-12
  1.38953394E-17  1.13349318E-17  3.65218632E-17  1.98357470E-17  4.67414317E-11
 -5.22253579E-16 -4.06785242E-16 -1.31369210E-11  6.78850289E-16  2.16900823E-16
  1.86761646E-11 -1.20205461E-16 -2.32522977E-17 -1.54229545E-20  1.38546570E-20
 -2.17514191E-16  5.02465858E-17 -5.44202898E-16  1.15776507E-20  1.23254492E-20
 -1.67198173E-16  2.19953897E-17  2.52470346E-16 -5.01870562E-17  2.30673465E-16
  3.07478601E-15 -3.89190633E-15  9.98775552E-01  3.02280309E-15 -4.94711633E-02
 -4.94180226E-17  6.45219592E-17 -4.80354742E-17  1.66446342E-17 -1.31103222E-11
  1.95172525E-16  1.18038419E-16  3.68470147E-12 -2.50838300E-16 -4.60821124E-17
 -5.23894415E-12  4.28531818E-17 -1.61985504E-18  8.99443572E-22 -6.73497775E-22
  1.17410897E-16 -2.64852418E-17  2.58207461E-16 -4.85899546E-22  9.92679774E-23
 -6.60521605E-18  4.19833566E-18 -1.26325525E-16 -2.78500254E-14  4.64098922E-18
 -1.54337044E-15  2.21068849E-16 -4.94711633E-02  7.78065050E-16 -9.98775552E-01
  8.91659381E-15 -1.19037273E-14  8.56704934E-15 -3.35696990E-15  1.63967280E+00
 -1.01450565E-15  1.33533728E-15 -1.51763711E+00  9.78730716E-16 -1.03181149E-15
  5.39392705E-01 -3.38542009E-16  2.97296706E-16 -1.77860547E-20  1.52281138E-21
 -1.45764674E-15  3.38019114E-16  7.40417196E-16  5.06848904E-21  7.70411153E-21
  8.74854549E-16 -1.84268621E-16 -4.19357242E-16 -5.03838935E-16 -2.48777015E-16
  1.90251168E-16  1.27485659E-15 -3.11981869E-11  2.09757771E-15 -7.10643508E-12
Number of independent functions            I               30
Alpha MO coefficients                      R   N=         900
  8.74057582E-02  2.56873878E-01  4.97369344E-01  2.96132291E-01  6.80980327E-18
  7.17877078E-17 -6.33202215E-17  3.65621723E-17 -1.86188583E-16  1.28663965E-16
 -7.09845522E-17  7.47536322E-16 -3.53371783E-16  3.13245897E-11  5.55536119E-17
 -6.96917679E-18  6.02849246E-12  6.44834058E-19 -1.71429434E-10 -4.39466303E-16
  2.67418989E-17 -3.29916341E-11 -3.51722187E-18 -5.48095718E-17 -7.24453394E-17
  5.26206940E-18  8.69334221E-18  1.15542226E-16 -2.36467410E-22  1.37482295E-17
  7.88592547E-02 -5.85768829E-02  1.50417839E+00 -1.73977433E+00 -4.85120574E-16
  1.56762301E-17 -8.28679909E-18  4.01979222E-16 -5.86771462E-17  7.36404770E-17
  1.22867634E-16  1.78549428E-16 -4.55238891E-16 -1.53412955E-11 -8.69753147E-17
  6.93088598E-17 -2.95245390E-12 -1.75188686E-16  2.78597440E-11  2.01071443E-16
 -2.15014933E-16  5.36180350E-12  9.22735623E-16 -2.07800938E-18  3.34560768E-19
  2.33037129E-18 -6.75560559E-18 -3.75888583E-17 -1.25318269E-18  3.73656626E-18
  3.18594122E-17 -5.46230995E-16 -2.19575721E-16  4.30553493E-16 -1.50815606E-17
 -6.29899625E-17 -7.22529068E-02  1.96604023E-17  8.29707947E-17  2.53420695E-01
 -3.01531024E-17 -2.59216011E-16 -1.15005970E+00  1.63446637E-16 -2.94320538E-17
 -1.13067670E-16  3.50714408E-17  1.00836640E-16 -2.51483769E-16 -2.82675650E-16
  6.17856525E-16 -7.12225064E-17 -4.65177545E-16  2.90124463E-11 -1.17406263E-18
  7.22902145E-19  4.16161871E-12 -1.41837205E-16 -2.07612922E-20  4.72886961E-17
  2.02853361E-17 -2.73247226E-17  3.93097029E-16 -4.42253158E-16 -7.22529069E-02
  2.68312401E-17  1.39840507E-18  2.53420695E-01 -9.34737008E-17 -7.99731451E-19
 -1.15005970E+00  4.25914675E-16  1.88283777E-17  3.50236499E-20 -3.35827433E-20
  4.99169449E-22  1.89602854E-19 -3.94666929E-22  2.65902182E-19  1.37041888E-19
 -2.42037183E-21 -1.54562703E-18  1.45904104E-21 -1.06917513E-16  2.23720467E-11
 -5.57803229E-17  9.20758687E-17  1.30353152E-17  5.09698647E-12  4.33658597E-18
  4.74474141E-17 -7.46687131E-16  1.36984295E-16 -1.92308265E-16  2.35619147E-18
  7.22529069E-02 -2.46665563E-16 -9.10062218E-17 -2.53420695E-01  1.74752320E-16
  5.54738624E-16  1.15005970E+00  8.21134915E-17  6.65678003E-16 -2.22699827E-17
  7.31988343E-17 -3.18791688E-17 -5.02641646E-17 -4.72392324E-16 -2.30150584E-16
 -3.25181086E-16 -3.91471684E-16  1.50523193E-16  1.23651767E-16 -2.07728923E-17
 -2.50044680E-11 -4.11400431E-17  6.47792146E-17 -5.03708613E-18 -5.09698605E-12
 -2.14063069E-02 -1.88960735E+00  2.59123870E+00 -1.08209549E+00 -1.97718347E-16
 -9.96354924E-17  3.05207998E-16  1.81746416E-16 -1.31905209E-16 -5.09651244E-16
 -5.78546299E-17  1.98818581E-16  2.98803406E-16  9.77051058E-11  1.15721781E-16
 -2.85051163E-17  1.88032841E-11 -1.33106607E-16 -5.04995134E-10 -7.75926035E-16
  1.00581457E-16 -9.71852201E-11  6.68653620E-16  3.88967656E-17  8.63554827E-20
 -2.98532047E-17 -5.79812625E-18  3.00575661E-17 -6.63870615E-19  7.25535716E-17
 -7.98013383E-12 -7.85173852E-10  1.18665438E-09 -3.97858165E-10 -6.55672389E-16
  5.86277744E-16  2.07048375E-16  6.76028255E-16 -5.73336950E-15 -1.33166038E-15
 -2.26917631E-16  3.79698597E-15  3.34291649E-16 -1.46286702E-01  7.25365135E-17
 -1.16523742E-16  1.39484662E-02  1.83630867E-16  1.07390972E+00  1.74626006E-15
  4.73801537E-16 -1.02397506E-01 -3.91800172E-16 -1.75569711E-16  3.07913993E-16
  2.62352729E-16  1.09715004E-16  6.69743641E-17  1.24795667E-17 -2.05814557E-16
 -1.15976425E-16 -1.00779145E-15  1.87025321E-15 -2.21974198E-16  9.98409306E-17
  6.87134422E-16 -7.45325912E-16 -1.04812560E-16 -5.43061861E-15  3.86983353E-15
  3.50664736E-17  3.07939762E-15 -2.32818763E-15  4.03924178E-16 -1.46950192E-01
  3.54694814E-17 -6.09572554E-18 -4.05446398E-16 -2.96970768E-15  1.07878049E+00
 -8.68938206E-16  8.99195777E-16  3.48007159E-16  1.15764345E-16 -5.44629419E-17
  1.43735824E-18  5.05469955E-16 -7.04010215E-17 -2.20490396E-18  7.33425049E-17
  1.48264126E-16 -1.39508445E-16  2.63797731E-16 -3.35227970E-16 -1.54541777E-20
 -8.46438747E-17 -6.67676654E-16  5.90408003E-20 -2.96558322E-15  6.23826620E-15
 -3.67093508E-20  2.18580836E-15 -2.85506080E-15  7.45319378E-17 -1.22830583E-16
 -1.46950192E-01  6.53766829E-18 -1.37262562E-16 -1.22052154E-17  5.44185840E-16
  1.07878049E+00 -1.23501374E-17  1.67581427E-17  1.94799775E-16 -2.43459098E-21
  2.26109916E-16 -2.76416133E-16  9.22438400E-17 -5.00551170E-24  1.17133649E-16
 -8.56717806E-16  3.70494339E-16  1.47055571E-15 -1.55062768E-15 -7.51437506E-21
  1.77702533E-16 -4.75309645E-16  9.46716973E-21 -1.87347334E-15  3.87107644E-16
 -4.87371514E-21  9.49004344E-16  4.14047608E-16 -1.32088435E-16  3.29910662E-16
  1.56149779E-16  6.48382181E-16  1.46950192E-01 -1.80764454E-16 -7.13030747E-16
 -1.54603506E-16 -3.57425539E-15 -1.07878049E+00  1.02998415E-16  8.64720729E-22
  1.08115380E-16  3.76315662E-17  2.52998636E-17 -5.60416515E-24 -1.63944461E-16
  2.33948448E-12  2.30195136E-10 -3.47900559E-10  1.16642588E-10  2.14089709E-17
 -5.42205545E-16 -5.69227536E-16 -3.66963645E-17  4.29165828E-15  3.12353187E-15
  1.14659362E-17 -3.92822212E-15 -1.38375663E-15  1.39484662E-02 -2.39833047E-16
 -2.10946570E-17  1.46286702E-01 -5.78160317E-17 -1.02397506E-01  9.68339175E-17
 -2.09348223E-16 -1.07390972E+00  3.84850054E-15  1.67019696E-16 -6.49361351E-17
 -1.74243096E-16 -5.55908041E-17  8.16946151E-17 -1.14700472E-18 -2.69719577E-16
 -4.36989931E-16  7.45868683E-16 -5.52256778E-16  1.35877805E-16 -2.11467228E-16
  6.02428890E-17 -2.25421643E-01  9.99875807E-17 -6.78714795E-17  1.64604883E+00
 -2.86000675E-18 -8.30442113E-16 -9.80032280E-01 -1.05394800E-16 -2.11828410E-18
  6.63603655E-16 -1.70950700E-16 -5.91371914E-17  1.25398905E-15 -2.49533376E-15
 -4.35600597E-15  1.83582668E-15  2.64866547E-16 -3.12871829E-11  4.50237246E-17
 -9.32835798E-17 -4.48802251E-12  1.69884377E-16  1.42902981E-17  4.40154892E-17
  1.14118587E-21 -4.17342245E-21  5.51985052E-21 -2.21432006E-21  2.25421643E-01
 -9.17453217E-17  1.03234258E-17 -1.64604883E+00  6.44217777E-16 -9.35573301E-17
  9.80032279E-01 -3.84261762E-16  5.55761610E-17 -5.44556891E-19  8.90466061E-20
 -5.08039926E-21 -6.88456363E-20  9.37802147E-22  4.04621397E-18 -7.02701992E-19
  3.50910426E-20  6.05560436E-19 -1.83712089E-21  1.64571108E-16  2.41270805E-11
  5.61527154E-17  3.47515580E-16  6.68343860E-17  5.49580406E-12  4.86872967E-17
 -4.58926702E-17 -2.25746926E-16  3.34721801E-16 -1.64635569E-16 -2.33672538E-16
 -2.25421643E-01 -6.48834014E-16  1.38906477E-15  1.64604883E+00  9.04003113E-16
 -8.15739339E-16 -9.80032279E-01 -2.34447708E-16 -3.73305035E-16 -1.12856209E-16
 -1.90108643E-16 -5.13310897E-16  5.03877795E-17  4.45174169E-15  3.50628070E-15
  2.16088209E-15  2.62660956E-15 -1.01404240E-15  2.28680048E-16 -6.21722033E-17
 -2.69650759E-11  1.86042315E-16 -2.82070138E-16 -1.92914463E-17 -5.49726490E-12
 -7.05075677E-16  8.87998092E-16 -5.03585120E-16  2.27573597E-16  1.51648793E-15
 -2.46588472E-15 -5.83483695E-11 -1.74873255E-15  3.11220773E-15  1.64039092E-11
  8.42801506E-16 -1.73569878E-16 -2.33138784E-11 -8.53322788E-16  4.52207589E-16
  6.67389804E-16 -1.59884495E-15 -1.56158111E-15 -1.52497561E-16 -1.03905272E-16
 -3.82780761E-17  4.65920089E-16  7.51430164E-16 -9.79428061E-01 -4.48718753E-15
  3.56032342E-15  2.01793640E-01 -3.38511635E-16  1.73938216E-16  9.50211725E-16
  1.38953394E-17  1.13349318E-17  3.65218632E-17  1.98357470E-17  4.67414317E-11
 -5.22253579E-16 -4.06785242E-16 -1.31369210E-11  6.78850289E-16  2.16900823E-16
  1.86761646E-11 -1.20205461E-16 -2.32522977E-17 -2.17514191E-16  5.02465858E-17
  1.38546570E-20 -5.44202898E-16 -1.54229545E-20 -1.67198173E-16  2.19953897E-17
  1.23254492E-20  2.52470346E-16  1.15776507E-20 -3.89190633E-15  9.98775552E-01
  3.07478601E-15  3.02280309E-15  2.30673465E-16 -4.94711633E-02 -5.01870562E-17
 -3.61920323E-16  4.39100992E-16 -2.17931770E-16  1.34329491E-16 -5.24124716E-16
  5.21860833E-11 -1.10619972E-15  6.76419239E-16 -1.46707911E-11  1.24530560E-15
 -3.45776613E-16  2.08517980E-11 -5.53119056E-16  1.90932997E-15 -2.81168604E-17
 -8.27871244E-16 -3.27501442E-17  4.49251468E-16 -1.77567861E-15  4.97983826E-17
 -7.70157703E-17 -2.60495708E-16  7.15804645E-17  3.72204404E-15 -2.61841662E-15
  9.98294367E-01 -1.22017934E-15  1.40124355E-15  2.51802750E-16 -5.83811273E-02
  1.27185730E-15 -1.75231603E-15  1.34467674E-15 -4.39904348E-16  2.71378784E-16
  5.74464760E-16 -3.00235007E-16 -3.11519752E-17  8.11266153E-17 -2.65704059E-16
  1.00029391E-16  3.15789380E-16  8.25255364E-17  1.98673271E-15 -2.10237363E-16
  1.48632221E-16 -3.31104679E-16  2.01319435E-16 -9.77140108E-16  7.59788906E-16
 -2.03718168E-16  3.06873041E-16 -1.02766123E-16 -2.38500761E-16  2.00757591E-17
 -1.84514816E-15 -3.03697395E-15  1.00000000E+00  4.45929629E-17  4.33984731E-16
  5.21296768E-17 -8.32174680E-17  5.20801352E-17 -5.48237383E-18  3.51724633E-15
 -2.18382063E-15 -2.10120731E-11 -4.21398556E-15  2.33513084E-15  5.90721419E-12
  1.11249000E-15 -9.21813249E-16 -8.39565289E-12  6.64893646E-16 -9.72412671E-16
 -1.64226760E-16  1.80596842E-15 -2.94831473E-16 -2.60227650E-16  1.36782534E-15
 -1.80685958E-16 -9.05588079E-16  1.50085922E-16 -2.01793640E-01  2.04403335E-15
 -1.02538959E-15 -9.79428061E-01 -2.84645414E-15 -6.16788089E-16  1.82640026E-16
 -4.94180226E-17  6.45219592E-17 -4.80354742E-17  1.66446342E-17 -1.31103222E-11
  1.95172525E-16  1.18038419E-16  3.68470147E-12 -2.50838300E-16 -4.60821124E-17
 -5.23894415E-12  4.28531818E-17 -1.61985504E-18  1.17410897E-16 -2.64852418E-17
 -6.73497775E-22  2.58207461E-16  8.99443572E-22 -6.60521605E-18  4.19833566E-18
  9.92679774E-23 -1.26325525E-16 -4.85899546E-22  2.21068849E-16 -4.94711633E-02
 -1.54337044E-15  7.78065050E-16  4.64098922E-18 -9.98775552E-01 -2.78500254E-14
 -6.84625530E-16  8.38322505E-16 -3.46760369E-16  1.89324273E-16 -5.78313779E-16
 -1.38561640E-11 -1.62608111E-15  3.39464744E-16  3.89492965E-12  1.45773900E-15
 -1.10492418E-16 -5.53551017E-12 -3.24493957E-16 -1.44002653E-15 -2.19073273E-16
  8.85575471E-17 -2.00600486E-15 -6.71418626E-16  2.40288781E-16  6.63453375E-16
  2.07987916E-16  1.58695486E-15  7.18775255E-16  1.02379178E-16  1.41479557E-15
 -5.83811273E-02  1.22516540E-16 -3.76229147E-16  2.78551916E-14 -9.98294367E-01
  1.63099112E+00 -2.13755786E+00  1.42886881E+00 -4.93705806E-01 -8.94229508E-15
 -3.93564449E-16  4.86193936E-16  8.27667264E-15  4.28213009E-16 -2.02467162E-16
 -2.94122050E-15 -1.11194691E-16  2.37517470E-17  1.26451059E-10  5.53585394E-16
 -2.25725638E-16  2.43353412E-11 -1.69158507E-16 -5.51863643E-11 -2.91288134E-16
 -2.43143937E-17 -1.06207192E-11 -3.64636436E-16 -3.25746277E-16 -1.50694900E-18
  2.36919363E-16  1.00092395E-16 -7.47501364E-16 -2.97884820E-17 -3.95365714E-16
 -6.56384660E-16  9.59893947E-16 -5.85868245E-16  2.25850504E-16 -1.36373660E-15
  1.42811682E-15  1.63967280E+00  1.25371041E-15  2.29508950E-16 -1.51763711E+00
 -4.41203369E-16 -4.01598259E-16  5.39392705E-01  3.33918517E-15  1.06521452E-14
 -6.47913671E-15 -1.08722707E-14  4.30727670E-15 -1.78290327E-15 -4.88694956E-15
  3.03026870E-15  4.92834426E-15 -2.46455131E-15 -4.04621866E-11  3.34794197E-16
  6.21341853E-16 -5.80373314E-12  2.75751422E-16  8.67936239E-17 -1.27861863E-15
  8.91659381E-15 -1.19037273E-14  8.56704934E-15 -3.35696990E-15  1.63967280E+00
 -1.01450565E-15  1.33533728E-15 -1.51763711E+00  9.78730716E-16 -1.03181149E-15
  5.39392705E-01 -3.38542009E-16  2.97296706E-16 -1.45764674E-15  3.38019114E-16
  1.52281138E-21  7.40417196E-16 -1.77860547E-20  8.74854549E-16 -1.84268621E-16
  7.70411153E-21 -4.19357242E-16  5.06848904E-21  1.27485659E-15 -3.11981869E-11
  1.90251168E-16  2.09757771E-15 -2.48777015E-16 -7.10643508E-12 -5.03838935E-16
 -4.32432641E-16  6.10092881E-16 -3.94029633E-16  1.47940565E-16 -1.02769468E-15
 -1.63967280E+00  1.81319179E-15  9.63132368E-16  1.51763711E+00 -1.28053766E-15
 -3.48116722E-16 -5.39392705E-01  8.74094697E-16 -7.96118682E-15 -3.96831077E-15
 -4.37011658E-16  2.00495870E-14 -2.46475247E-15  3.33542961E-15  1.98668281E-15
 -3.30361220E-16 -9.90051510E-15  1.32087402E-15  2.16574331E-15 -3.99636592E-16
  3.48715424E-11  9.49502632E-16  4.38195730E-16 -1.25489556E-16  7.10913925E-12
 -1.65192631E-10  2.61833766E-10 -1.97964935E-10  5.77808522E-11  1.99921334E-15
 -1.40581284E-14 -6.17405201E-15 -1.86085771E-15  1.22061878E-14  6.54827452E-15
  6.49524574E-16 -4.72866691E-15 -2.46637437E-15  1.21828134E+00  3.10270201E-15
 -6.53136941E-16 -1.16163369E-01  9.28365051E-17 -5.93571505E-01 -1.74816758E-15
  5.17997917E-16  5.65971613E-02 -7.41938181E-16 -9.49613005E-16  1.81454121E-16
 -1.92820114E-15  7.42203869E-16 -1.51548900E-15  9.87101455E-17 -1.48697554E-15
 -7.71900185E-16  5.96794760E-16 -9.68993305E-17 -7.67958971E-17 -4.47407102E-16
 -6.33902975E-15 -1.55530634E-14  4.17025919E-16  5.01842123E-15  1.58729578E-14
 -1.44904813E-16 -1.84942759E-15 -6.32078218E-15 -3.01492230E-15  1.22380691E+00
 -4.47869279E-15  2.71286018E-16 -5.41091498E-16  4.38376820E-16 -5.96263675E-01
  2.77125843E-15 -3.37525689E-16  5.34575902E-16  2.84655140E-16 -4.98201346E-17
 -1.49938827E-16 -7.73923801E-16 -9.52244587E-17 -2.74297047E-17 -3.44156820E-16
 -3.41086035E-16  4.70103490E-16 -4.49099091E-16  2.46807805E-16  5.61380096E-21
  5.94703751E-16 -9.11747309E-15 -5.71741081E-21 -2.45977782E-16  8.90701972E-15
  1.86498477E-21  6.75207717E-17 -3.33371223E-15 -5.78774225E-16 -2.60627752E-15
 -1.22380691E+00 -8.37292068E-18  1.09452753E-16  1.06878617E-16  1.24904929E-15
  5.96263675E-01 -9.72817340E-18 -4.50547361E-16 -6.45689079E-16  1.20583238E-20
 -8.39179114E-16  3.14919971E-16  1.06696298E-16  4.42531820E-23 -7.21208375E-17
 -3.13108219E-16  6.01691105E-16 -8.22177101E-16  5.40523207E-16 -2.38760037E-20
  3.44847880E-15  6.02131250E-15  2.33914990E-20 -3.36933242E-15 -5.56899484E-15
 -8.88936990E-21  1.31759167E-15  2.17742643E-15 -8.28741779E-15 -1.15859879E-16
  1.02310962E-15 -8.13671771E-14 -1.22380691E+00  4.32073878E-15 -1.15868141E-15
 -6.56086197E-16  3.83860307E-14  5.96263675E-01  1.73004690E-15 -1.56988279E-20
  2.51413728E-16  9.53124910E-17  3.44486719E-16  3.18816921E-23  5.71183080E-16
  4.84310247E-11 -7.67642152E-11  5.80392238E-11 -1.69401594E-11  8.09803452E-16
 -2.68366825E-14 -1.48304706E-14 -7.21750578E-16  2.44110371E-14  1.44365942E-14
  2.88315504E-16 -9.48499446E-15 -5.13939094E-15 -1.16163369E-01  8.63827539E-17
  5.92427226E-17 -1.21828134E+00  8.18897988E-14  5.65971613E-02  2.23454123E-16
  1.32801389E-16  5.93571505E-01 -4.04023706E-14  1.36057652E-15 -4.65174583E-16
  2.91409961E-16 -2.37144879E-15  6.77309975E-17 -2.63177438E-16  2.24748169E-15
Beta MO coefficients                       R   N=         900
 -3.87102032E-02 -1.65769609E-01  9.27634457E-02 -9.81253638E-01  2.63109889E-18
  4.42810123E-18 -1.79786983E-17 -2.36911420E-18  2.13829487E-17 -6.41447294E-17
  5.95891636E-19 -6.18153600E-16  2.11636314E-16 -3.77663291E-11  1.24410000E-17
 -5.23714620E-17 -7.26823013E-12  3.01029108E-18  1.69806497E-10 -1.52939481E-17
  2.48248753E-16  3.26797118E-11 -4.38356586E-17 -1.70190248E-17 -1.63119006E-21
  1.61522044E-17  1.54186003E-17 -7.48105094E-17  6.82387316E-22  3.25381360E-17
  1.01059885E-01 -1.05284462E-01  1.79498037E+00 -1.52470236E+00  5.23208374E-16
 -2.17508230E-16  7.23668778E-17 -4.12480791E-16  7.96282076E-16 -2.13502337E-16
 -1.79511344E-16 -2.79571973E-15  4.51510206E-16  5.97675166E-12  2.86697516E-17
  4.73955761E-17  1.15018494E-12  1.65571321E-16 -6.67771896E-11  2.09161856E-16
  7.48718060E-16 -1.28509316E-11 -7.19315150E-16 -8.39815318E-18  6.80031770E-21
  1.89746892E-17 -1.57210996E-17 -2.56704085E-17  1.51262229E-19 -3.31550565E-17
  2.86728906E-17  6.61515478E-17 -5.33449217E-16  7.37837837E-16  1.80629048E-17
 -2.34802562E-17  7.64554208E-02 -1.80308433E-17 -3.28463601E-16 -2.97097034E-01
  1.12813142E-17  1.00145722E-15  1.17612771E+00  1.94400388E-16 -3.00068126E-17
 -1.25310754E-16 -1.41883143E-16 -2.06441154E-16 -2.66143954E-17 -2.57363617E-16
  4.68019949E-16  3.29384073E-16  3.01326982E-16 -2.60187737E-11 -9.37724688E-19
 -1.36585856E-16 -3.73209123E-12 -2.70642957E-17 -8.43753269E-20 -5.47429668E-17
  3.03212144E-17 -2.40094479E-17  5.36327888E-16 -4.60195732E-16  7.64554209E-02
 -1.81478882E-17 -3.09305992E-19 -2.97097034E-01  6.96646652E-17 -2.50324706E-18
  1.17612771E+00 -2.76548306E-16 -2.36311604E-18  1.39397773E-17 -3.07153134E-18
  4.45377720E-22  2.84428171E-17  3.81437875E-22 -6.36715394E-18  1.08779363E-18
 -2.22318600E-21 -1.07747115E-17 -3.35287003E-22  1.68864429E-17 -2.00642768E-11
 -2.74522071E-18  2.22374264E-17 -1.46663623E-17 -4.57125051E-12 -4.77775985E-18
 -1.98127716E-16  8.91223028E-16 -4.80611399E-15  4.62718512E-15  1.30859466E-17
 -7.64554209E-02 -1.20230080E-16  6.03367322E-17  2.97097034E-01  6.27749987E-16
 -3.60505756E-16 -1.17612771E+00 -7.87886754E-16  3.18816796E-16 -8.95845018E-17
  7.15906160E-17 -1.69227139E-16  2.36361367E-17 -4.18750630E-17 -1.35519639E-16
 -3.96787594E-16  4.02612583E-16  6.53571950E-17 -1.44301697E-16  1.82171650E-17
  2.24241585E-11  2.22234670E-17  1.15754700E-16  5.60581167E-18  4.57070238E-12
  1.80773303E-02  1.91780823E+00 -2.45808830E+00  1.00199155E+00  1.78872196E-16
  1.17733801E-16 -8.52885202E-17 -1.63731466E-16 -6.84048403E-16 -8.25351829E-16
  5.39413581E-17  6.31952188E-16  5.56799418E-16 -1.01959247E-10  1.61660544E-16
 -3.31496779E-16 -1.96217275E-11 -1.44605325E-16  5.34193852E-10 -2.15700260E-15
  2.22406303E-15  1.02803268E-10  9.15075097E-16 -1.48367757E-16  4.16558671E-21
  7.16987079E-18 -1.03218552E-16  5.93895334E-17  6.71762693E-20  4.59143345E-17
  7.58663898E-12  8.69520890E-10 -1.24374689E-09  4.18093897E-10  8.23446992E-17
 -3.42310655E-16 -2.20025343E-16 -7.56257494E-17  4.23083839E-15  1.32932267E-15
  2.63713551E-17 -2.91545507E-15 -4.27718474E-16  1.49576987E-01 -1.75510563E-15
  5.92113670E-16 -1.42621955E-02 -8.33353100E-17 -1.07550916E+00  1.05689857E-14
 -4.04790439E-15  1.02550012E-01 -2.73347061E-16  1.38776209E-16 -4.23926692E-17
 -2.65158079E-16 -7.05512055E-17 -6.77744062E-17 -1.28930124E-17  4.30102495E-18
 -2.62645914E-16 -3.86285379E-15  5.49130676E-15 -2.39714862E-15  2.80668417E-17
  3.29210377E-16  1.01419955E-16 -2.57569247E-17  5.19937712E-16 -2.62511124E-15
  8.80921919E-18  1.59124169E-16  1.02610965E-15  1.25213747E-15  1.50255400E-01
 -2.32270446E-16 -2.44774363E-16  3.41865868E-16 -9.15441361E-15 -1.08038718E+00
  1.12887683E-15  1.30122472E-15 -4.41852194E-16 -3.30402124E-16  6.94617734E-18
  4.97498511E-17 -1.07914679E-16  2.74848957E-16  2.22887535E-18 -3.31814847E-16
  7.84487080E-17 -4.23416575E-15  4.07511415E-15 -8.20797771E-16 -8.05941583E-21
  5.09534799E-16 -1.05866983E-15  6.15206893E-20 -2.58963076E-15  8.19768011E-15
 -3.39326562E-20  9.22072662E-16 -4.94629498E-15  4.20425015E-16 -7.11490757E-17
 -1.50255400E-01 -3.73526177E-17 -7.83853824E-17 -3.46736622E-15  4.56251564E-16
  1.08038718E+00  8.13930450E-16 -7.69137955E-17  2.62673458E-16 -1.11976142E-21
 -1.57270754E-17  6.02790576E-17 -2.57500450E-18 -1.43043684E-24  4.36514731E-17
  1.10420078E-18 -1.56703157E-15  3.14240854E-15 -1.85956267E-15  7.75784397E-21
 -7.36195637E-16  5.61236106E-16 -3.78559110E-20  4.44405642E-15 -2.64267928E-15
  2.11877358E-20 -2.19589921E-15  1.14659548E-15 -2.04210829E-16 -1.83998729E-16
 -9.29945836E-16 -6.46664413E-15 -1.50255400E-01  3.41504181E-15  5.71338525E-16
  1.25404444E-16  4.50346004E-14  1.08038718E+00  8.87281696E-17 -4.23685505E-21
  1.17273768E-16  5.79552513E-16 -2.81889945E-16  1.60214319E-24  1.95315312E-16
 -2.22412901E-12 -2.54922176E-10  3.64635808E-10 -1.22573604E-10  3.17210938E-16
  7.32294946E-16  6.38292658E-16 -2.91334768E-16 -5.27821952E-15 -2.12475165E-15
  1.00277237E-16  3.99758894E-15  6.15561758E-16 -1.42621955E-02  5.61076153E-17
  9.23908782E-17 -1.49576987E-01  6.22019419E-15  1.02550012E-01  3.69298196E-16
 -5.66555055E-16  1.07550916E+00 -4.59804112E-14 -9.02424582E-17  1.45053563E-18
  5.16031324E-17 -5.37279791E-17 -2.59614937E-16  8.79793951E-19  4.30494089E-16
  1.79912503E-16 -1.25393271E-15  1.29444429E-15 -2.87979234E-16  2.15058462E-16
 -7.27258253E-17  2.33637920E-01 -9.80027708E-17 -5.26439871E-16 -1.64790150E+00
  2.79171472E-18  6.72431187E-16  9.51146938E-01 -2.07147129E-16 -7.72402772E-17
 -8.44829176E-16  2.15570913E-16  2.83076279E-16 -9.87365477E-16  2.27541621E-15
  5.48475995E-15 -1.27671056E-15 -1.92789433E-15  2.92767138E-11 -4.74148264E-17
  7.31706126E-17  4.19957662E-12 -2.81846990E-16 -1.60005501E-17 -1.13106356E-16
 -3.20356117E-22  3.89165109E-21 -3.91906496E-21  6.62790328E-22 -2.33637920E-01
 -5.44390625E-17 -1.13754407E-17  1.64790150E+00  4.09311186E-16  9.84737211E-17
 -9.51146937E-01 -2.35407727E-16 -5.63247264E-17 -7.92184129E-18  1.77586812E-18
  5.04340361E-21 -1.64421735E-17 -3.86199667E-21  3.36772716E-18 -7.70220302E-19
 -4.20904743E-20  7.95020706E-18  2.47646458E-20 -2.25151076E-16 -2.25759873E-11
  1.39190814E-17  9.46443813E-17 -7.28475837E-17 -5.14284808E-12 -5.23403919E-17
  4.18413433E-17 -7.97126374E-16  1.08180849E-15 -3.70949602E-16 -3.15294458E-17
  2.33637920E-01  5.72516689E-16  5.50279298E-16 -1.64790150E+00 -1.00338994E-15
 -3.28710033E-16  9.51146937E-01  1.37185774E-16  2.00089582E-17 -6.91084390E-16
  1.57674715E-16  7.22190383E-16 -2.15225243E-16 -3.49183609E-15 -7.36557052E-16
 -1.57938705E-15 -3.52744050E-15  2.58245420E-15 -3.47092456E-16  6.79019166E-17
  2.52320374E-11  9.82708603E-17  7.93227975E-17  2.08616298E-17  5.14398733E-12
 -4.75102543E-16  4.30682004E-16 -1.63755027E-16 -2.06654257E-18 -1.44443516E-15
 -2.10154035E-15 -5.60032571E-11  1.32735609E-15  3.00322628E-15  1.72706495E-11
 -5.58009154E-16 -3.63058951E-16 -2.24073590E-11 -1.57400576E-15  3.79309645E-16
  5.53731622E-16 -1.28054826E-15 -1.01552350E-15  2.22639087E-16  1.27572396E-16
  2.78364876E-16  5.30626553E-16  5.16985698E-16 -9.79428061E-01  1.43042858E-15
  2.47489475E-15  2.01793640E-01 -6.47937853E-17 -3.74634202E-17  7.80107180E-16
 -4.69208020E-21 -1.79884465E-21  6.82050810E-21  8.53663779E-22  4.48637981E-11
 -5.26700762E-16 -3.86800857E-16 -1.38340055E-11  6.83529749E-16  1.86862222E-16
  1.79518433E-11 -1.11641766E-16 -1.35692625E-17 -3.45678281E-16  7.80349968E-17
 -7.22134406E-22 -7.34595811E-16  1.43281080E-20  4.68662316E-17 -1.80497462E-17
  2.30503118E-21  3.63702059E-16 -3.22511133E-21  1.65710815E-15  9.98775552E-01
  1.12745677E-15  6.31994999E-16  5.14258681E-16 -4.94711633E-02  1.47888033E-16
 -1.94777045E-16  2.37432466E-16 -2.06121397E-16  1.08769452E-16 -8.69142308E-16
  5.00884590E-11 -6.09526669E-16  3.80507361E-16 -1.54462929E-11  7.49084461E-16
  4.72094174E-17  2.00408630E-11 -1.83436784E-16  1.65306076E-15  4.92591052E-17
 -2.52863196E-16  7.15673889E-17 -4.81695364E-16 -1.64721774E-15  7.72353840E-17
  6.81951916E-18 -4.83502169E-17  2.65507412E-16  2.88241924E-15 -9.67644824E-16
  9.98294367E-01 -1.20009661E-15  6.79249846E-16  1.49854645E-16 -5.83811273E-02
 -6.27440238E-16  4.16473471E-16 -3.59380042E-17 -8.08754661E-17  2.78947572E-16
 -4.78119058E-16 -1.96654031E-15 -2.87575835E-17  7.79593177E-16  1.00854497E-15
  1.00596462E-16 -3.68089421E-16 -1.17630838E-16 -4.15380156E-16 -1.29081579E-17
 -6.85825605E-17 -1.70709835E-15  9.36153453E-16  8.38725404E-17  3.81172022E-16
  1.48078096E-16  1.33106862E-15 -5.13271692E-16 -9.46610141E-17 -1.80319327E-16
 -4.95679066E-16  6.23817319E-16  1.00000000E+00  5.19033508E-17 -1.03692705E-16
  9.62580571E-16 -1.11231532E-15  6.82563062E-16 -2.09432283E-16 -1.95509812E-15
  4.87012674E-17  2.01680479E-11  1.79942935E-15  4.92359764E-17 -6.21976798E-12
 -2.22362569E-16 -1.90800414E-16  8.06927052E-12 -2.65605360E-16  3.65235321E-16
 -2.57249872E-16 -2.08103271E-15  6.41588514E-16  6.61460655E-17 -7.05544593E-16
 -3.37234483E-16  1.17817092E-15 -7.54953838E-16  2.01793640E-01 -9.45419350E-16
 -5.08772580E-16  9.79428061E-01 -8.75920143E-16  2.62202635E-16 -2.70563360E-16
  4.64188288E-18 -6.16459730E-18  3.92472111E-18 -1.22777641E-18  1.25833696E-11
 -1.89582102E-16 -1.32468444E-16 -3.87976722E-12  2.46436179E-16  5.56322900E-17
  5.03565100E-12 -4.00030112E-17 -1.41320337E-18 -1.25131553E-16  2.82160723E-17
  1.88509814E-22 -2.66417018E-16  3.31723434E-22  1.71234491E-17 -6.25100247E-18
  1.39774765E-22  1.30858784E-16 -1.95800400E-22 -2.32403077E-17  4.94711633E-02
  3.47533511E-15 -2.58626509E-16  2.17779742E-16  9.98775552E-01  6.14920682E-14
  1.40739307E-15 -2.01760762E-15  1.45064925E-15 -5.68560959E-16  5.52073621E-16
  1.33003540E-11  4.18944469E-16 -3.51174379E-16 -4.10191992E-12 -5.07437418E-16
  1.36349150E-16  5.32076829E-12  1.90225971E-16  2.17926678E-15  6.30185230E-16
 -3.77932314E-16  1.73732034E-15  1.88945243E-16 -1.11345786E-15 -8.71305233E-16
  9.94925974E-17 -1.92062137E-15 -6.14430496E-16 -3.14252612E-16 -3.16067331E-15
  5.83811273E-02  6.96862476E-17  5.06106731E-16 -6.15181241E-14  9.98294367E-01
 -1.63168945E+00  2.11958302E+00 -1.41186234E+00  4.87464924E-01  8.93116039E-15
  1.90996336E-15 -1.20705553E-14 -8.21881989E-15 -1.83438935E-15  1.07431210E-14
  2.91544131E-15  5.92627403E-16 -3.65665639E-15 -1.27224527E-10  1.15657078E-15
  4.52045301E-16 -2.44844856E-11 -1.43198909E-16  5.47299112E-11 -3.00374954E-16
 -6.49318630E-18  1.05329338E-11 -2.50746238E-17  4.20500584E-16  1.32236095E-19
 -6.18698354E-17  4.32721634E-16 -3.35333261E-16  2.85188262E-18  1.01199029E-15
  1.22401272E-14 -1.55143438E-14  1.00515329E-14 -3.09432199E-15  1.36270661E-17
 -1.37080636E-15 -1.63833152E+00 -3.82181266E-18 -2.94212659E-17  1.50767211E+00
 -3.01543729E-18  1.45206858E-17 -5.34872122E-01  1.80981406E-15 -5.18285489E-15
  6.62780104E-15  9.37162274E-15 -5.28234308E-15 -6.54550598E-16  2.91584930E-15
 -2.99112694E-15 -3.77115062E-15  2.64377612E-15  3.89251756E-11 -3.30534528E-16
 -3.96298269E-16  5.58375427E-12 -1.31630755E-15 -9.65862444E-17  3.19118409E-16
  8.85934815E-15 -1.17290175E-14  7.36655455E-15 -2.25678277E-15  1.63833152E+00
 -2.22477963E-15 -1.67949693E-17 -1.50767211E+00  2.08906785E-15  2.24080872E-16
  5.34872122E-01 -7.30371619E-16 -1.48334104E-16 -1.56357621E-15  3.62098489E-16
 -4.21554357E-20  8.28644587E-16  9.49536159E-21  7.90215171E-16 -1.58337992E-16
  2.03144769E-20 -6.01021814E-16 -3.03873378E-21 -8.07435365E-16 -3.00127057E-11
  7.28784679E-16  1.87597260E-15 -2.54592314E-16 -6.83643088E-12 -4.94712626E-16
  1.81712738E-15 -2.11475563E-15  1.28623306E-15 -3.21682053E-16  2.17560124E-15
  1.63833152E+00 -1.16349928E-15 -2.01416308E-15 -1.50767211E+00  6.57935806E-16
  7.20382288E-16  5.34872122E-01 -1.13870557E-16  9.28733680E-15  1.63620534E-15
 -2.31909450E-15 -2.19267890E-14  3.93252052E-15 -3.83549447E-15 -7.05379842E-17
  1.09503467E-15  1.09074786E-14 -1.81810267E-15 -1.45296623E-15  3.99840248E-16
 -3.35465992E-11  2.86395622E-16  3.64610560E-16  1.21770371E-16 -6.84000297E-12
  1.66926545E-10 -2.60297179E-10  1.96685556E-10 -5.74703179E-11 -2.17833968E-15
  1.56450218E-14 -1.45884834E-15  2.00142551E-15 -1.32969109E-14  1.60138306E-15
 -7.03795921E-16  4.77233847E-15 -7.21073514E-16 -1.21788175E+00 -2.63558706E-15
  1.02551295E-15  1.16125267E-01 -2.11541396E-16  5.90668497E-01  1.24527396E-15
 -6.71978342E-16 -5.63203589E-02  8.11039976E-16  1.54283479E-15 -3.26883923E-16
  1.72673120E-15 -5.46333859E-16 -4.69820680E-16 -1.00041629E-16  1.89361826E-15
 -1.62495799E-15  2.77492201E-16  1.14002991E-15 -6.99787291E-16  4.87976925E-16
  1.82958646E-15  6.68245954E-15 -4.48167216E-16 -4.64237428E-16 -6.54478226E-15
  1.57246230E-16  1.96657397E-16  2.46377486E-15  3.17042399E-15 -1.22340550E+00
  2.23968692E-15 -3.53133118E-16  3.33992845E-16 -5.42683845E-16  5.93347500E-01
 -1.53615751E-15  1.99835401E-16 -4.77994729E-16 -3.48025466E-16  9.05196131E-17
 -1.73909819E-17  4.27213303E-16  7.93799422E-18  2.77381065E-17  4.58382698E-16
  7.01975661E-16 -8.45910247E-16 -2.34797200E-16  4.38314052E-16  5.64024983E-20
  3.25985825E-15  9.44900328E-15 -5.05264596E-20 -3.32675138E-15 -9.09891043E-15
  1.69823047E-20  1.34288680E-15  3.54056388E-15  1.00454719E-15  1.17893488E-15
  1.22340550E+00 -2.64012970E-16  2.74097367E-16 -2.95336672E-16 -6.67219923E-16
 -5.93347500E-01 -9.87348190E-17  7.00510503E-16  7.33071310E-16 -3.04785111E-21
  4.88742819E-16  1.47360450E-16  1.94750690E-16 -5.19830774E-24  4.23124310E-16
 -2.45096398E-16  3.11236095E-16 -2.64611295E-16  1.21204415E-16 -1.51961104E-20
 -5.55651943E-15 -7.35788615E-15  1.37099795E-20  5.31357854E-15  6.89393901E-15
 -5.50780479E-21 -1.88600318E-15 -2.34084430E-15  5.12870996E-15 -1.37651751E-16
 -1.02645463E-15  4.95558807E-14  1.22340550E+00 -2.67759142E-15  1.12266560E-15
  1.06568905E-15 -2.36761164E-14 -5.93347500E-01 -1.25910004E-15 -6.90775713E-21
  4.49386645E-16 -4.79680229E-16 -1.01926219E-15 -3.75533963E-24 -2.46643019E-16
 -4.89398578E-11  7.63146987E-11 -5.76650493E-11  1.68494005E-11 -8.70430951E-16
  2.91722910E-14  1.35012656E-14  8.09632754E-16 -2.63075822E-14 -1.29183384E-14
 -3.04099318E-16  9.87235002E-15  4.63623892E-15  1.16125267E-01 -2.88025908E-16
  3.93036066E-16  1.21788175E+00 -5.02614652E-14 -5.63203589E-02 -1.96153553E-16
 -3.93060331E-16 -5.90668497E-01  2.48823394E-14 -1.13327930E-15  8.54867557E-16
 -3.56028157E-16  2.49174613E-15  1.90437698E-15  2.62354071E-16 -1.99550310E-15
Alpha Orbital Energies                     R   N=          30
 -4.99945569E-01  2.67390087E-01  5.31934614E-01  5.31934614E-01  5.31934615E-01
  1.49151174E+00  2.06816000E+00  2.06816000E+00  2.06816000E+00  2.06816000E+00
  2.06816000E+00  2.35020217E+00  2.35020217E+00  2.35020217E+00  6.05503822E+00
  6.05503822E+00  6.05503822E+00  6.05503822E+00  6.05503822E+00  6.05503822E+00
  6.05503822E+00  7.29711021E+00  7.76335182E+00  7.76335182E+00  7.76335182E+00
  8.12089253E+00  8.12089253E+00  8.12089253E+00  8.12089253E+00  8.12089253E+00
Beta Orbital Energies                      R   N=          30
  4.82584843E-02  3.90589045E-01  6.07678400E-01  6.07678401E-01  6.07678401E-01
  1.61292962E+00  2.11295087E+00  2.11295087E+00  2.11295087E+00  2.11295087E+00
  2.11295087E+00  2.43199901E+00  2.43199901E+00  2.43199901E+00  6.08674409E+00
  6.08674409E+00  6.08674409E+00  6.08674409E+00  6.08674409E+00  6.08674409E+00
  6.08674409E+00  7.38043208E+00  7.82307016E+00  7.82307016E+00  7.82307016E+00
  8.16503857E+00  8.16503857E+00  8.16503857E+00  8.16503857E+00  8.16503857E+00
Total SCF Density                          R   N=         465
  7.63976657E-03  2.24522560E-02  6.59841890E-02  4.34729446E-02  1.27761192E-01
  2.47376264E-01  2.58836674E-02  7.60686498E-02  1.47287123E-01  8.76943337E-02
  5.95216018E-19  1.74926057E-18  3.38698738E-18  2.01660264E-18  4.63734206E-35
  6.27465903E-18  1.84403869E-17  3.57050051E-17  2.12586584E-17  4.88860167E-34
  5.15347499E-33 -5.53455197E-18 -1.62653108E-17 -3.14935370E-17 -1.87511622E-17
 -4.31198251E-34 -4.54561356E-33  4.00945045E-33  3.19574439E-18  9.39186696E-18
  1.81849036E-17  1.08272398E-17  2.48981200E-34  2.62471454E-33 -2.31512484E-33
  1.33679244E-33 -1.62739542E-17 -4.78269832E-17 -9.26044932E-17 -5.51364516E-17
 -1.26790762E-33 -1.33660516E-32  1.17895023E-32 -6.80745904E-33  3.46661884E-32
  1.12459714E-17  3.30504115E-17  6.39935117E-17  3.81015546E-17  8.76176288E-34
  9.23649111E-33 -8.14703074E-33  4.70423404E-33 -2.39557613E-32  1.65544158E-32
 -6.20445860E-18 -1.82340772E-17 -3.53055401E-17 -2.10208181E-17 -4.83390835E-34
 -5.09581829E-33  4.49475757E-33 -2.59534942E-33  1.32165132E-32 -9.13315392E-33
  5.03880665E-33  6.53389790E-17  1.92022554E-16  3.71801650E-16  2.21369644E-16
  5.09057529E-33  5.36639191E-32 -4.73341655E-32  2.73315518E-32 -1.39182728E-31
  9.61809870E-32 -5.30635311E-32  5.58810553E-31 -3.08867287E-17 -9.07719802E-17
 -1.75756292E-16 -1.04644796E-16 -2.40639233E-33 -2.53677503E-32  2.23755796E-32
 -1.29200400E-32  6.57937916E-32 -4.54662147E-32  2.50839378E-32 -2.64158243E-31
  1.24871617E-31  2.73794951E-12  8.04646882E-12  1.55798906E-11  9.27622251E-12
  2.13314293E-28  2.24872049E-27 -1.98347996E-27  1.14529504E-27 -5.83228096E-27
  4.03034590E-27 -2.22356197E-27  2.34162686E-26 -1.10692261E-26  9.81229920E-22
  4.85570557E-18  1.42702717E-17  2.76306635E-17  1.64512184E-17  3.78309168E-34
  3.98806646E-33 -3.51766701E-33  2.03116073E-33 -1.03434483E-32  7.14774797E-33
 -3.94344826E-33  4.15283428E-32 -1.96310789E-32  1.74019410E-27  3.08620380E-33
 -6.09146182E-19 -1.79019947E-18 -3.46625489E-18 -2.06379829E-18 -4.74587229E-35
 -5.00301227E-34  4.41289818E-34 -2.54808242E-34  1.29758115E-33 -8.96681917E-34
  4.94703894E-34 -5.20971279E-33  2.46271043E-33 -2.18306604E-28 -3.87162943E-34
  4.85694252E-35  5.26924955E-13  1.54856223E-12  2.99838734E-12  1.78523128E-12
  4.10528477E-29  4.32771655E-28 -3.81725478E-28  2.20414780E-28 -1.12243647E-27
  7.75649742E-28 -4.27929838E-28  4.50651709E-27 -2.13029913E-27  1.88840053E-22
  3.34904531E-28 -4.20136298E-29  3.63427214E-23  5.63622097E-20  1.65641025E-19
  3.20720692E-19  1.90956187E-19  4.39119307E-36  4.62911589E-35 -4.08310354E-35
  2.35765339E-35 -1.20060739E-34  8.29669065E-35 -4.57732568E-35  4.82036880E-34
 -2.27866161E-34  2.01991623E-29  3.58228610E-35 -4.49396255E-36  3.88737726E-30
  4.15810962E-37 -1.49839197E-11 -4.40357435E-11 -8.52637453E-11 -5.07657911E-11
 -1.16740072E-27 -1.23065261E-26  1.08549498E-26 -6.26783251E-27  3.19182034E-26
 -2.20567907E-26  1.21688416E-26 -1.28149729E-25  6.05783250E-26 -5.36995669E-21
 -9.52352427E-27  1.19472204E-27 -1.03346105E-21 -1.10543538E-28  2.93880510E-20
 -3.84118854E-17 -1.12887413E-16 -2.18577067E-16 -1.30140163E-16 -2.99267907E-33
 -3.15482785E-32  2.78271036E-32 -1.60678427E-32  8.18236081E-32 -5.65434769E-32
  3.11953187E-32 -3.28517024E-31  1.55294991E-31 -1.37661016E-26 -2.44139404E-32
  3.06271836E-33 -2.64931929E-27 -2.83382839E-34  7.53374597E-26  1.93130631E-31
  2.33739595E-18  6.86929527E-18  1.33006007E-17  7.91913979E-18  1.82107071E-34
  1.91973963E-33 -1.69330296E-33  9.77741915E-34 -4.97903626E-33  3.44071874E-33
 -1.89826172E-33  1.99905408E-32 -9.44983252E-33  8.37679011E-28  1.48560907E-33
 -1.86369021E-34  1.61213336E-28  1.72440872E-35 -4.58434861E-27 -1.17521634E-32
  7.15129158E-34 -2.88365879E-12 -8.47468897E-12 -1.64090274E-11 -9.76988818E-12
 -2.24666538E-28 -2.36839379E-27  2.08903758E-27 -1.20624581E-27  6.14266559E-27
 -4.24483444E-27  2.34189637E-27 -2.46624448E-26  1.16583126E-26 -1.03344940E-21
 -1.83280444E-27  2.29924531E-28 -1.98889817E-22 -2.12741293E-29  5.65573717E-21
  1.44987114E-26 -8.82258944E-28  1.08844792E-21 -3.07425444E-19 -9.03482420E-19
 -1.74935833E-18 -1.04156297E-18 -2.39515890E-35 -2.52493296E-34  2.22711268E-34
 -1.28597272E-34  6.54866555E-34 -4.52539711E-34  2.49668419E-34 -2.62925110E-33
  1.24288697E-33 -1.10175532E-28 -1.95394379E-34  2.45121410E-35 -2.12035455E-29
 -2.26802445E-36  6.02955356E-28  1.54570049E-33 -9.40571918E-35  1.16038897E-28
  1.23708497E-35 -4.79067218E-18 -1.40791472E-17 -2.72606008E-17 -1.62308841E-17
 -3.73242401E-34 -3.93465353E-33  3.47055423E-33 -2.00395701E-33  1.02049165E-32
 -7.05201682E-33  3.89063291E-33 -4.09721457E-32  1.93681561E-32 -1.71688735E-27
 -3.04486968E-33  3.81977596E-34 -3.30419091E-28 -3.53430786E-35  9.39597389E-27
  2.40869599E-32 -1.46571203E-33  1.80825734E-27  1.92777425E-34  3.00408916E-33
 -6.33213982E-18 -1.86093152E-17 -3.60320909E-17 -2.14534043E-17 -4.93338509E-34
 -5.20068486E-33  4.58725494E-33 -2.64875898E-33  1.34884951E-32 -9.32110459E-33
  5.14249997E-33 -5.41555226E-32  2.56001388E-32 -2.26932053E-27 -4.02460027E-33
  5.04884378E-34 -4.36736183E-28 -4.67152222E-35  1.24192636E-26  3.18372855E-32
 -1.93732594E-33  2.39009013E-27  2.54806332E-34  3.97069803E-33  5.24832720E-33
  4.59935166E-19  1.35168817E-18  2.61719201E-18  1.55826867E-18  3.58336574E-35
  3.77751901E-34 -3.33195400E-34  1.92392688E-34 -9.79737245E-34  6.77038712E-34
 -3.73525640E-34  3.93358801E-33 -1.85946685E-33  1.64832165E-28  2.92326962E-34
 -3.66722920E-35  3.17223457E-29  3.39316157E-36 -9.02073582E-28 -2.31250219E-33
  1.40717728E-34 -1.73604268E-28 -1.85078656E-35 -2.88411771E-34 -3.81212404E-34
  2.76893744E-35  7.59848167E-19  2.23309252E-18  4.32380191E-18  2.57437934E-18
  5.91999502E-35  6.24075110E-34 -5.50464354E-34  3.17847475E-34 -1.61860106E-33
  1.11851988E-33 -6.17093003E-34  6.49858906E-33 -3.07198184E-33  2.72315378E-28
  4.82946559E-34 -6.05854388E-35  5.24077480E-29  5.60576313E-36 -1.49029474E-27
 -3.82043096E-33  2.32476479E-34 -2.86807565E-28 -3.05764133E-35 -4.76478364E-34
 -6.29792127E-34  4.57449700E-35  7.55741987E-35  1.00990559E-17  2.96797796E-17
  5.74671611E-17  3.42157841E-17  7.86819828E-34  8.29451156E-33 -7.31615934E-33
  4.22447477E-33 -2.15126433E-32  1.48661209E-32 -8.20171317E-33  8.63720107E-32
 -4.08293625E-32  3.61931282E-27  6.41878798E-33 -8.05234200E-34  6.96545439E-28
  7.45055624E-35 -1.98073385E-26 -5.07769149E-32  3.08981853E-33 -3.81192684E-27
 -4.06387644E-34 -6.33281993E-33 -8.37049578E-33  6.07991212E-34  1.00444811E-33
  1.33500060E-32 -2.06686133E-23 -6.07423006E-23 -1.17611641E-22 -7.00256360E-23
 -1.61029654E-39 -1.69754534E-38  1.49731688E-38 -8.64576219E-39  4.40275320E-38
 -3.04248346E-38  1.67855332E-38 -1.76767978E-37  8.35609105E-38 -7.40724461E-33
 -1.31366187E-38  1.64798319E-39 -1.42554200E-33 -1.52482240E-40  4.05374744E-32
  1.03919459E-37 -6.32358759E-39  7.80144627E-33  8.31708348E-40  1.29606775E-38
  1.71309618E-38 -1.24430793E-39 -2.05569212E-39 -2.73219710E-38  5.59168362E-44
  1.20167443E-18  3.53156103E-18  6.83794791E-18  4.07129471E-18  9.36227385E-35
  9.86953885E-34 -8.70540940E-34  5.02665137E-34 -2.55976338E-33  1.76890172E-33
 -9.75911918E-34  1.02773010E-32 -4.85823639E-33  4.30657650E-28  7.63763809E-34
 -9.58138423E-35  8.28810982E-29  8.86532665E-36 -2.35685121E-27 -6.04188361E-33
  3.67653765E-34 -4.53576558E-28 -4.83555736E-35 -7.53534575E-34 -9.95995156E-34
  7.23441381E-35  1.19518064E-34  1.58850105E-33 -3.25100824E-39  1.89013816E-34
Spin SCF Density                           R   N=         465
  7.63976657E-03  2.24522560E-02  6.59841890E-02  4.34729446E-02  1.27761192E-01
  2.47376264E-01  2.58836674E-02  7.60686498E-02  1.47287123E-01  8.76943337E-02
  5.95216018E-19  1.74926057E-18  3.38698738E-18  2.01660264E-18  4.63734206E-35
  6.27465903E-18  1.84403869E-17  3.57050051E-17  2.12586584E-17  4.88860167E-34
  5.15347499E-33 -5.53455197E-18 -1.62653108E-17 -3.14935370E-17 -1.87511622E-17
 -4.31198251E-34 -4.54561356E-33  4.00945045E-33  3.19574439E-18  9.39186696E-18
  1.81849036E-17  1.08272398E-17  2.48981200E-34  2.62471454E-33 -2.31512484E-33
  1.33679244E-33 -1.62739542E-17 -4.78269832E-17 -9.26044932E-17 -5.51364516E-17
 -1.26790762E-33 -1.33660516E-32  1.17895023E-32 -6.80745904E-33  3.46661884E-32
  1.12459714E-17  3.30504115E-17  6.39935117E-17  3.81015546E-17  8.76176288E-34
  9.23649111E-33 -8.14703074E-33  4.70423404E-33 -2.39557613E-32  1.65544158E-32
 -6.20445860E-18 -1.82340772E-17 -3.53055401E-17 -2.10208181E-17 -4.83390835E-34
 -5.09581829E-33  4.49475757E-33 -2.59534942E-33  1.32165132E-32 -9.13315392E-33
  5.03880665E-33  6.53389790E-17  1.92022554E-16  3.71801650E-16  2.21369644E-16
  5.09057529E-33  5.36639191E-32 -4.73341655E-32  2.73315518E-32 -1.39182728E-31
  9.61809870E-32 -5.30635311E-32  5.58810553E-31 -3.08867287E-17 -9.07719802E-17
 -1.75756292E-16 -1.04644796E-16 -2.40639233E-33 -2.53677503E-32  2.23755796E-32
 -1.29200400E-32  6.57937916E-32 -4.54662147E-32  2.50839378E-32 -2.64158243E-31
  1.24871617E-31  2.73794951E-12  8.04646882E-12  1.55798906E-11  9.27622251E-12
  2.13314293E-28  2.24872049E-27 -1.98347996E-27  1.14529504E-27 -5.83228096E-27
  4.03034590E-27 -2.22356197E-27  2.34162686E-26 -1.10692261E-26  9.81229920E-22
  4.85570557E-18  1.42702717E-17  2.76306635E-17  1.64512184E-17  3.78309168E-34
  3.98806646E-33 -3.51766701E-33  2.03116073E-33 -1.03434483E-32  7.14774797E-33
 -3.94344826E-33  4.15283428E-32 -1.96310789E-32  1.74019410E-27  3.08620380E-33
 -6.09146182E-19 -1.79019947E-18 -3.46625489E-18 -2.06379829E-18 -4.74587229E-35
 -5.00301227E-34  4.41289818E-34 -2.54808242E-34  1.29758115E-33 -8.96681917E-34
  4.94703894E-34 -5.20971279E-33  2.46271043E-33 -2.18306604E-28 -3.87162943E-34
  4.85694252E-35  5.26924955E-13  1.54856223E-12  2.99838734E-12  1.78523128E-12
  4.10528477E-29  4.32771655E-28 -3.81725478E-28  2.20414780E-28 -1.12243647E-27
  7.75649742E-28 -4.27929838E-28  4.50651709E-27 -2.13029913E-27  1.88840053E-22
  3.34904531E-28 -4.20136298E-29  3.63427214E-23  5.63622097E-20  1.65641025E-19
  3.20720692E-19  1.90956187E-19  4.39119307E-36  4.62911589E-35 -4.08310354E-35
  2.35765339E-35 -1.20060739E-34  8.29669065E-35 -4.57732568E-35  4.82036880E-34
 -2.27866161E-34  2.01991623E-29  3.58228610E-35 -4.49396255E-36  3.88737726E-30
  4.15810962E-37 -1.49839197E-11 -4.40357435E-11 -8.52637453E-11 -5.07657911E-11
 -1.16740072E-27 -1.23065261E-26  1.08549498E-26 -6.26783251E-27  3.19182034E-26
 -2.20567907E-26  1.21688416E-26 -1.28149729E-25  6.05783250E-26 -5.36995669E-21
 -9.52352427E-27  1.19472204E-27 -1.03346105E-21 -1.10543538E-28  2.93880510E-20
 -3.84118854E-17 -1.12887413E-16 -2.18577067E-16 -1.30140163E-16 -2.99267907E-33
 -3.15482785E-32  2.78271036E-32 -1.60678427E-32  8.18236081E-32 -5.65434769E-32
  3.11953187E-32 -3.28517024E-31  1.55294991E-31 -1.37661016E-26 -2.44139404E-32
  3.06271836E-33 -2.64931929E-27 -2.83382839E-34  7.53374597E-26  1.93130631E-31
  2.33739595E-18  6.86929527E-18  1.33006007E-17  7.91913979E-18  1.82107071E-34
  1.91973963E-33 -1.69330296E-33  9.77741915E-34 -4.97903626E-33  3.44071874E-33
 -1.89826172E-33  1.99905408E-32 -9.44983252E-33  8.37679011E-28  1.48560907E-33
 -1.86369021E-34  1.61213336E-28  1.72440872E-35 -4.58434861E-27 -1.17521634E-32
  7.15129158E-34 -2.88365879E-12 -8.47468897E-12 -1.64090274E-11 -9.76988818E-12
 -2.24666538E-28 -2.36839379E-27  2.08903758E-27 -1.20624581E-27  6.14266559E-27
 -4.24483444E-27  2.34189637E-27 -2.46624448E-26  1.16583126E-26 -1.03344940E-21
 -1.83280444E-27  2.29924531E-28 -1.98889817E-22 -2.12741293E-29  5.65573717E-21
  1.44987114E-26 -8.82258944E-28  1.08844792E-21 -3.07425444E-19 -9.03482420E-19
 -1.74935833E-18 -1.04156297E-18 -2.39515890E-35 -2.52493296E-34  2.22711268E-34
 -1.28597272E-34  6.54866555E-34 -4.52539711E-34  2.49668419E-34 -2.62925110E-33
  1.24288697E-33 -1.10175532E-28 -1.95394379E-34  2.45121410E-35 -2.12035455E-29
 -2.26802445E-36  6.02955356E-28  1.54570049E-33 -9.40571918E-35  1.16038897E-28
  1.23708497E-35 -4.79067218E-18 -1.40791472E-17 -2.72606008E-17 -1.62308841E-17
 -3.73242401E-34 -3.93465353E-33  3.47055423E-33 -2.00395701E-33  1.02049165E-32
 -7.05201682E-33  3.89063291E-33 -4.09721457E-32  1.93681561E-32 -1.71688735E-27
 -3.04486968E-33  3.81977596E-34 -3.30419091E-28 -3.53430786E-35  9.39597389E-27
  2.40869599E-32 -1.46571203E-33  1.80825734E-27  1.92777425E-34  3.00408916E-33
 -6.33213982E-18 -1.86093152E-17 -3.60320909E-17 -2.14534043E-17 -4.93338509E-34
 -5.20068486E-33  4.58725494E-33 -2.64875898E-33  1.34884951E-32 -9.32110459E-33
  5.14249997E-33 -5.41555226E-32  2.56001388E-32 -2.26932053E-27 -4.02460027E-33
  5.04884378E-34 -4.36736183E-28 -4.67152222E-35  1.24192636E-26  3.18372855E-32
 -1.93732594E-33  2.39009013E-27  2.54806332E-34  3.97069803E-33  5.24832720E-33
  4.59935166E-19  1.35168817E-18  2.61719201E-18  1.55826867E-18  3.58336574E-35
  3.77751901E-34 -3.33195400E-34  1.92392688E-34 -9.79737245E-34  6.77038712E-34
 -3.73525640E-34  3.93358801E-33 -1.85946685E-33  1.64832165E-28  2.92326962E-34
 -3.66722920E-35  3.17223457E-29  3.39316157E-36 -9.02073582E-28 -2.31250219E-33
  1.40717728E-34 -1.73604268E-28 -1.85078656E-35 -2.88411771E-34 -3.81212404E-34
  2.76893744E-35  7.59848167E-19  2.23309252E-18  4.32380191E-18  2.57437934E-18
  5.91999502E-35  6.24075110E-34 -5.50464354E-34  3.17847475E-34 -1.61860106E-33
  1.11851988E-33 -6.17093003E-34  6.49858906E-33 -3.07198184E-33  2.72315378E-28
  4.82946559E-34 -6.05854388E-35  5.24077480E-29  5.60576313E-36 -1.49029474E-27
 -3.82043096E-33  2.32476479E-34 -2.86807565E-28 -3.05764133E-35 -4.76478364E-34
 -6.29792127E-34  4.57449700E-35  7.55741987E-35  1.00990559E-17  2.96797796E-17
  5.74671611E-17  3.42157841E-17  7.86819828E-34  8.29451156E-33 -7.31615934E-33
  4.22447477E-33 -2.15126433E-32  1.48661209E-32 -8.20171317E-33  8.63720107E-32
 -4.08293625E-32  3.61931282E-27  6.41878798E-33 -8.05234200E-34  6.96545439E-28
  7.45055624E-35 -1.98073385E-26 -5.07769149E-32  3.08981853E-33 -3.81192684E-27
 -4.06387644E-34 -6.33281993E-33 -8.37049578E-33  6.07991212E-34  1.00444811E-33
  1.33500060E-32 -2.06686133E-23 -6.07423006E-23 -1.17611641E-22 -7.00256360E-23
 -1.61029654E-39 -1.69754534E-38  1.49731688E-38 -8.64576219E-39  4.40275320E-38
 -3.04248346E-38  1.67855332E-38 -1.76767978E-37  8.35609105E-38 -7.40724461E-33
 -1.31366187E-38  1.64798319E-39 -1.42554200E-33 -1.52482240E-40  4.05374744E-32
  1.03919459E-37 -6.32358759E-39  7.80144627E-33  8.31708348E-40  1.29606775E-38
  1.71309618E-38 -1.24430793E-39 -2.05569212E-39 -2.73219710E-38  5.59168362E-44
  1.20167443E-18  3.53156103E-18  6.83794791E-18  4.07129471E-18  9.36227385E-35
  9.86953885E-34 -8.70540940E-34  5.02665137E-34 -2.55976338E-33  1.76890172E-33
 -9.75911918E-34  1.02773010E-32 -4.85823639E-33  4.30657650E-28  7.63763809E-34
 -9.58138423E-35  8.28810982E-29  8.86532665E-36 -2.35685121E-27 -6.04188361E-33
  3.67653765E-34 -4.53576558E-28 -4.83555736E-35 -7.53534575E-34 -9.95995156E-34
  7.23441381E-35  1.19518064E-34  1.58850105E-33 -3.25100824E-39  1.89013816E-34
Pure Switching                             I                1
Dipole_Data                                R   N=           3
  2.09207062E-16 -3.05138796E-15  1.36123140E-15
Quadrupole_Data                            R   N=           6
 -1.34351298E+00  5.29697423E-18 -1.34351298E+00  6.74621275E-16 -3.92179096E-17
 -1.34351298E+00
Octapole_Data                              R   N=          10
  2.16586422E-16 -9.19898143E-16  7.21953638E-17 -2.74049182E-15  4.05161601E-16
 -3.29419008E-17  4.10118667E-16  1.04853356E-16 -9.17469598E-16  1.28344194E-15
Hexadecapole_Data                          R   N=          15
 -1.67794526E+00  2.55181161E-18 -5.59315087E-01  2.55181161E-18 -1.67794526E+00
  3.21018384E-16 -6.40730562E-18  1.07006128E-16 -1.92219169E-17 -5.59315087E-01
  8.50603869E-19 -5.59315087E-01  3.21018384E-16 -1.92219169E-17 -1.67794526E+00
