# Supplementary material for: A virtual alternative to molecular model sets: a beginners’ guide to constructing and visualizing molecules in open-source molecular graphics software
Source: BMC Res Notes. 2021 Feb 17;14:66. doi: 10.1186/s13104-021-05461-7 (PMC7887714; doi:10.1186/s13104-021-05461-7)
Supplement: Supplementary file 1 — Additional file 1. Worksheet and files for students. [file 13104_2021_5461_MOESM1_ESM.zip › Tasks_for_students/Task3/O3.out]

                  Welcome to Q-Chem
     A Quantum Leap Into The Future Of Chemistry


 Q-Chem 5.2 (devel), Q-Chem, Inc., Pleasanton, CA (2019)

 Yihan Shao,  Zhengting Gan,  E. Epifanovsky,  A. T. B. Gilbert,  M. Wormit,  
 J. Kussmann,  A. W. Lange,  A. Behn,  Jia Deng,  Xintian Feng,  D. Ghosh,  
 M. Goldey,  P. R. Horn,  L. D. Jacobson,  I. Kaliman,  T. Kus,  A. Landau,  
 Jie Liu,  E. I. Proynov,  R. M. Richard,  R. P. Steele,  E. J. Sundstrom,  
 H. L. Woodcock III,  P. M. Zimmerman,  D. Zuev,  B. Albrecht,  E. Alguire,  
 S. A. Baeppler,  D. Barton,  Z. Benda,  Y. A. Bernard,  E. J. Berquist,  
 K. B. Bravaya,  H. Burton,  D. Casanova,  Chun-Min Chang,  Yunqing Chen,  
 A. Chien,  K. D. Closser,  M. P. Coons,  S. Coriani,  S. Dasgupta,  
 A. L. Dempwolff,  M. Diedenhofen,  Hainam Do,  R. G. Edgar,  Po-Tung Fang,  
 S. Faraji,  S. Fatehi,  Qingguo Feng,  K. D. Fenk,  J. Fosso-Tande,  
 J. Gayvert,  Qinghui Ge,  A. Ghysels,  G. Gidofalvi,  J. Gomes,  
 J. Gonthier,  A. Gunina,  D. Hait,  M. W. D. Hanson-Heine,  
 P. H. P. Harbach,  A. W. Hauser,  M. F. Herbst,  J. E. Herr,  
 E. G. Hohenstein,  Z. C. Holden,  Kerwin Hui,  B. C. Huynh,  T.-C. Jagau,  
 Hyunjun Ji,  B. Kaduk,  K. Khistyaev,  Jaehoon Kim,  P. Klunzinger,  K. Koh,  
 D. Kosenkov,  L. Koulias,  T. Kowalczyk,  C. M. Krauter,  A. Kunitsa,  
 Ka Un Lao,  A. Laurent,  K. V. Lawler,  Joonho Lee,  D. Lefrancois,  
 S. Lehtola,  D. S. Levine,  Yi-Pei Li,  You-Sheng Lin,  Fenglai Liu,  
 E. Livshits,  A. Luenser,  P. Manohar,  E. Mansoor,  S. F. Manzer,  
 Shan-Ping Mao,  Yuezhi Mao,  N. Mardirossian,  A. V. Marenich,  
 T. Markovich,  L. A. Martinez-Martinez,  S. A. Maurer,  N. J. Mayhall,  
 S. C. McKenzie,  J.-M. Mewes,  P. Morgante,  A. F. Morrison,  
 J. W. Mullinax,  K. Nanda,  T. S. Nguyen-Beck,  R. Olivares-Amaya,  
 J. A. Parkhill,  Zheng Pei,  T. M. Perrine,  F. Plasser,  P. Pokhilko,  
 S. Prager,  A. Prociuk,  E. Ramos,  D. R. Rehn,  F. Rob,  M. Scheurer,  
 M. Schneider,  N. Sergueev,  S. M. Sharada,  S. Sharma,  D. W. Small,  
 T. Stauch,  T. Stein,  Yu-Chuan Su,  A. J. W. Thom,  A. Tkatchenko,  
 T. Tsuchimochi,  N. M. Tubman,  L. Vogt,  M. L. Vidal,  O. Vydrov,  
 M. A. Watson,  J. Wenzel,  M. de Wergifosse,  T. A. Wesolowski,  A. White,  
 J. Witte,  A. Yamada,  Jun Yang,  K. Yao,  S. Yeganeh,  S. R. Yost,  
 Zhi-Qiang You,  A. Zech,  Igor Ying Zhang,  Xing Zhang,  Yan Zhao,  
 Ying Zhu,  B. R. Brooks,  G. K. L. Chan,  C. J. Cramer,  M. S. Gordon,  
 W. J. Hehre,  A. Klamt,  M. W. Schmidt,  C. D. Sherrill,  D. G. Truhlar,  
 A. Aspuru-Guzik,  R. Baer,  A. T. Bell,  N. A. Besley,  Jeng-Da Chai,  
 A. E. DePrince, III,  R. A. DiStasio Jr.,  A. Dreuw,  B. D. Dunietz,  
 T. R. Furlani,  Chao-Ping Hsu,  Yousung Jung,  Jing Kong,  D. S. Lambrecht,  
 WanZhen Liang,  C. Ochsenfeld,  V. A. Rassolov,  L. V. Slipchenko,  
 J. E. Subotnik,  T. Van Voorhis,  J. M. Herbert,  A. I. Krylov,  
 P. M. W. Gill,  M. Head-Gordon

 Contributors to earlier versions of Q-Chem not listed above: 
 R. D. Adamson,  B. Austin,  J. Baker,  G. J. O. Beran,  K. Brandhorst,  
 S. T. Brown,  E. F. C. Byrd,  A. K. Chakraborty,  C.-L. Cheng,  
 Siu Hung Chien,  D. M. Chipman,  D. L. Crittenden,  H. Dachsel,  
 R. J. Doerksen,  A. D. Dutoi,  L. Fusti-Molnar,  W. A. Goddard III,  
 A. Golubeva-Zadorozhnaya,  S. R. Gwaltney,  G. Hawkins,  A. Heyden,  
 S. Hirata,  G. Kedziora,  F. J. Keil,  C. Kelley,  Jihan Kim,  R. A. King,  
 R. Z. Khaliullin,  P. P. Korambath,  W. Kurlancheek,  A. M. Lee,  M. S. Lee,  
 S. V. Levchenko,  Ching Yeh Lin,  D. Liotard,  R. C. Lochan,  I. Lotan,  
 P. E. Maslen,  N. Nair,  D. P. O'Neill,  D. Neuhauser,  E. Neuscamman,  
 C. M. Oana,  R. Olson,  B. Peters,  R. Peverati,  P. A. Pieniazek,  
 Y. M. Rhee,  J. Ritchie,  M. A. Rohrdanz,  E. Rosta,  N. J. Russ,  
 H. F. Schaefer III,  N. E. Schultz,  N. Shenvi,  A. C. Simmonett,  A. Sodt,  
 D. Stuck,  K. S. Thanthiriwatte,  V. Vanovschi,  Tao Wang,  A. Warshel,  
 C. F. Williams,  Q. Wu,  X. Xu,  W. Zhang

 Please cite Q-Chem as follows:
 Y. Shao et al., Mol. Phys. 113, 184-215 (2015)
 DOI: 10.1080/00268976.2014.952696

 Q-Chem 5.2.1 for Intel X86 EM64T Linux

 Parts of Q-Chem use Armadillo 8.300.2 (Tropical Shenanigans).
 http://arma.sourceforge.net/

 Q-Chem begins on Fri Sep 11 16:36:39 2020  

Host: 
0

     Scratch files written to /scratch/taweetham/qchem27325//
NAlpha2: 24
NElect   24
Mult     1

Checking the input file for inconsistencies... 	...done.

--------------------------------------------------------------
User input:
--------------------------------------------------------------
$molecule
0 1
  O   -5.1983850    1.3622673   -0.0000000
  O   -3.9644600    2.0278747   -0.0000000
  O   -2.9104865    1.1033512   -0.0000000
$end

$rem
   Job_type = optimization
   BASIS  =  6-311++G**
   METHOD  =  B3LYP
$end


--------------------------------------------------------------
 Atom   3: ( -1.1512511535,  0.0000000000,  0.2667134927)
         ->( -1.1512512011, -0.0000000000,  0.2667134596)
 Atom   2: ( -0.0000000476, -0.0000000000, -0.5334269524)
         ->(  0.0000000000,  0.0000000000, -0.5334269524)
 ----------------------------------------------------------------
             Standard Nuclear Orientation (Angstroms)
    I     Atom           X                Y                Z
 ----------------------------------------------------------------
    1      O       1.1512512011     0.0000000000     0.2667134596
    2      O       0.0000000000     0.0000000000    -0.5334269524
    3      O      -1.1512512011    -0.0000000000     0.2667134596
 ----------------------------------------------------------------
 Molecular Point Group                 C2v   NOp =  4
 Largest Abelian Subgroup              C2v   NOp =  4
 Nuclear Repulsion Energy =          63.02182631 hartrees
 There are       12 alpha and       12 beta electrons
 Requested basis set is 6-311++G(d,p)
 There are 18 shells and 66 basis functions

 Total QAlloc Memory Limit   2000 MB
 Mega-Array Size       188 MB
 MEM_STATIC part       192 MB
 A cutoff of  1.0D-11 yielded    168 shell pairs
 There are      2304 function pairs (      2523 Cartesian)
 Smallest overlap matrix eigenvalue = 1.29E-03

 Scale SEOQF with 1.000000e-01/1.000000e+00/1.000000e+00

 Standard Electronic Orientation quadrupole field applied
 Nucleus-field energy     =    -0.0000000029 hartrees
 Guess from superposition of atomic densities
 Warning:  Energy on first SCF cycle will be non-variational
 SAD guess density has 24.000000 electrons

 -----------------------------------------------------------------------
  General SCF calculation program by
  Eric Jon Sundstrom, Paul Horn, Yuezhi Mao, Dmitri Zuev, Alec White,
  David Stuck, Shaama M.S., Shane Yost, Joonho Lee, David Small,
  Daniel Levine, Susi Lehtola, Hugh Burton, Evgeny Epifanovsky,
  Bang C. Huynh
 -----------------------------------------------------------------------
 Exchange:     0.2000 Hartree-Fock + 0.0800 Slater + 0.7200 B88
 Correlation:  0.1900 VWN1RPA + 0.8100 LYP
 Using SG-1 standard quadrature grid
 A restricted SCF calculation will be
 performed using DIIS
 SCF converges when DIIS error is below 1.0e-08
 ---------------------------------------
  Cycle       Energy         DIIS error
 ---------------------------------------
    1    -225.5110658778      5.15e-02  
    2    -225.2465660594      2.25e-02  
    3    -224.4498487246      5.15e-02  
    4    -225.4436095935      2.77e-03  
    5    -225.4465615440      8.22e-04  
    6    -225.4467926811      1.03e-04  
    7    -225.4467963919      2.58e-05  
    8    -225.4467966166      9.63e-06  
    9    -225.4467966519      5.26e-07  
   10    -225.4467966520      9.67e-08  
   11    -225.4467966520      3.58e-09  Convergence criterion met
 ---------------------------------------
 SCF time:   CPU 1.42s  wall 2.00s 
 SCF   energy in the final basis set =     -225.4467966520
 Total energy in the final basis set =     -225.4467966520

 --------------------------------------------------------------
             Orbital Energies (a.u.) and Symmetries
 --------------------------------------------------------------

 Alpha MOs, Restricted
 -- Occupied --                  
-19.424 -19.274 -19.274  -1.278  -1.046  -0.844  -0.587  -0.568
  1 A1    1 B1    2 A1    3 A1    2 B1    4 A1    3 B1    5 A1                 
 -0.559  -0.376  -0.374  -0.362
  1 B2    6 A1    1 A2    4 B1                                                 
 -- Virtual --                   
 -0.248  -0.062  -0.013   0.069   0.119   0.120   0.122   0.179
  2 B2    7 A1    5 B1    8 A1    6 B1    3 B2    9 A1    7 B1                 
  0.182   0.186   0.206   0.213   0.262   0.299   0.338   0.890
 10 A1    2 A2    4 B2   11 A1    8 B1   12 A1    9 B1    5 B2                 
  0.899   0.905   0.952   0.985   0.994   1.001   1.013   1.097
 13 A1   14 A1   10 B1    3 A2   11 B1   15 A1    6 B2   12 B1                 
  1.249   1.489   1.490   2.293   2.302   2.375   2.411   2.478
 16 A1   17 A1   13 B1    4 A2   18 A1   14 B1    7 B2   19 A1                 
  2.727   2.730   2.740   2.753   2.806   3.065   3.101   3.227
  5 A2    8 B2   15 B1   20 A1   16 B1    9 B2    6 A2   21 A1                 
  3.618   3.710   4.625   4.638   4.685   4.848   4.852   4.874
 22 A1   17 B1   18 B1   23 A1   10 B2    7 A2   24 A1   11 B2                 
  4.889   5.378   5.706  49.569  49.622  49.692
 19 B1   25 A1   20 B1   26 A1   27 A1   21 B1                                 

 Beta MOs, Restricted
 -- Occupied --                  
-19.424 -19.274 -19.274  -1.278  -1.046  -0.844  -0.587  -0.568
  1 A1    1 B1    2 A1    3 A1    2 B1    4 A1    3 B1    5 A1                 
 -0.559  -0.376  -0.374  -0.362
  1 B2    6 A1    1 A2    4 B1                                                 
 -- Virtual --                   
 -0.248  -0.062  -0.013   0.069   0.119   0.120   0.122   0.179
  2 B2    7 A1    5 B1    8 A1    6 B1    3 B2    9 A1    7 B1                 
  0.182   0.186   0.206   0.213   0.262   0.299   0.338   0.890
 10 A1    2 A2    4 B2   11 A1    8 B1   12 A1    9 B1    5 B2                 
  0.899   0.905   0.952   0.985   0.994   1.001   1.013   1.097
 13 A1   14 A1   10 B1    3 A2   11 B1   15 A1    6 B2   12 B1                 
  1.249   1.489   1.490   2.293   2.302   2.375   2.411   2.478
 16 A1   17 A1   13 B1    4 A2   18 A1   14 B1    7 B2   19 A1                 
  2.727   2.730   2.740   2.753   2.806   3.065   3.101   3.227
  5 A2    8 B2   15 B1   20 A1   16 B1    9 B2    6 A2   21 A1                 
  3.618   3.710   4.625   4.638   4.685   4.848   4.852   4.874
 22 A1   17 B1   18 B1   23 A1   10 B2    7 A2   24 A1   11 B2                 
  4.889   5.378   5.706  49.569  49.622  49.692
 19 B1   25 A1   20 B1   26 A1   27 A1   21 B1                                 
 --------------------------------------------------------------

          Ground-State Mulliken Net Atomic Charges

     Atom                 Charge (a.u.)
  ----------------------------------------
      1 O                    -0.101686
      2 O                     0.203373
      3 O                    -0.101686
  ----------------------------------------
  Sum of atomic charges =     0.000000

 -----------------------------------------------------------------
                    Cartesian Multipole Moments
 -----------------------------------------------------------------
    Charge (ESU x 10^10)
                -0.0000
    Dipole Moment (Debye)
         X       0.0000      Y       0.0000      Z      -0.6508
       Tot       0.6508
    Quadrupole Moments (Debye-Ang)
        XX     -17.4399     XY      -0.0000     YY     -15.1036
        XZ       0.0000     YZ       0.0000     ZZ     -16.2144
    Octopole Moments (Debye-Ang^2)
       XXX       0.0000    XXY       0.0000    XYY       0.0000
       YYY       0.0000    XXZ       0.9648    XYZ      -0.0000
       YYZ      -0.2487    XZZ       0.0000    YZZ       0.0000
       ZZZ      -1.2227
    Hexadecapole Moments (Debye-Ang^3)
      XXXX     -98.9593   XXXY      -0.0000   XXYY     -17.9479
      XYYY      -0.0000   YYYY     -11.2436   XXXZ       0.0000
      XXYZ       0.0000   XYYZ       0.0000   YYYZ       0.0000
      XXZZ     -19.8578   XYZZ      -0.0000   YYZZ      -6.0759
      XZZZ       0.0000   YZZZ       0.0000   ZZZZ     -26.0722
 -----------------------------------------------------------------
 Calculating analytic gradient of the SCF energy
 Gradient of SCF Energy
            1           2           3
    1   0.0712427  -0.0000000  -0.0712427
    2  -0.0000000   0.0000000  -0.0000000
    3   0.0652518  -0.1305036   0.0652518
 Max gradient component =       1.305E-01
 RMS gradient           =       6.298E-02
 Gradient time:  CPU 0.41 s  wall 0.45 s
 Geometry Optimization Parameters
   NAtoms,    NIC,     NZ,  NCons,   NDum,   NFix, NCnnct, MaxDiis
        3       9       0       0       0       0       0       0


** GEOMETRY OPTIMIZATION IN DELOCALIZED INTERNAL COORDINATES **
   Searching for a Minimum

   Optimization Cycle:   1

                       Coordinates (Angstroms)
     ATOM                X               Y               Z
      1  O         1.1512512011    0.0000000000    0.2667134596
      2  O         0.0000000000    0.0000000000   -0.5334269524
      3  O        -1.1512512011    0.0000000000    0.2667134596
   Point Group: c2v   Number of degrees of freedom:     2


   Energy is   -225.446796652


 Attempting to generate delocalized internal coordinates
 Initial Hessian constructed with Jon Baker's OPTIMIZE code

  2 Hessian modes will be used to form the next step
  Hessian Eigenvalues:
     0.250000    0.452907

 Minimum search - taking simple RFO step
 Searching for Lamda that Minimizes Along All modes
 Value Taken    Lamda =  -0.04113394
 Step Taken.  Stepsize is  0.298227

                             Maximum     Tolerance    Cnvgd?
         Gradient           0.138098      0.000300      NO
         Displacement       0.298217      0.001200      NO
         Energy change     *********      0.000001      NO


 New Cartesian Coordinates Obtained by Inverse Iteration

 Displacement from previous Coordinates is:  0.220491
 ----------------------------------------------------------------
             Standard Nuclear Orientation (Angstroms)
    I     Atom           X                Y                Z
 ----------------------------------------------------------------
    1      O       1.1087786214     0.0000000000     0.2258760444
    2      O       0.0000000000     0.0000000000    -0.4517521218
    3      O      -1.1087786214     0.0000000000     0.2258760444
 ----------------------------------------------------------------
 Molecular Point Group                 C2v   NOp =  4
 Largest Abelian Subgroup              C2v   NOp =  4
 Nuclear Repulsion Energy =          67.39802474 hartrees
 There are       12 alpha and       12 beta electrons
 Applying Cartesian multipole field
    Component          Value
    ---------          -----
     (2,0,0)        1.00000E-11
     (0,2,0)        2.00000E-10
     (0,0,2)       -3.00000E-10
 Nucleus-field energy     =    -0.0000000019 hartrees
 Requested basis set is 6-311++G(d,p)
 There are 18 shells and 66 basis functions
 A cutoff of  1.0D-11 yielded    168 shell pairs
 There are      2304 function pairs (      2523 Cartesian)
 Smallest overlap matrix eigenvalue = 8.30E-04
 Guess MOs from SCF MO coefficient file

 -----------------------------------------------------------------------
  General SCF calculation program by
  Eric Jon Sundstrom, Paul Horn, Yuezhi Mao, Dmitri Zuev, Alec White,
  David Stuck, Shaama M.S., Shane Yost, Joonho Lee, David Small,
  Daniel Levine, Susi Lehtola, Hugh Burton, Evgeny Epifanovsky,
  Bang C. Huynh
 -----------------------------------------------------------------------
 Exchange:     0.2000 Hartree-Fock + 0.0800 Slater + 0.7200 B88
 Correlation:  0.1900 VWN1RPA + 0.8100 LYP
 Using SG-1 standard quadrature grid
 A restricted SCF calculation will be
 performed using DIIS
 SCF converges when DIIS error is below 1.0e-08
 ---------------------------------------
  Cycle       Energy         DIIS error
 ---------------------------------------
    1    -225.4601095611      5.26e-03  
    2    -225.4760088800      1.59e-03  
    3    -225.4742820696      2.77e-03  
    4    -225.4768718235      6.61e-04  
    5    -225.4770245556      4.21e-05  
    6    -225.4770253784      8.87e-06  
    7    -225.4770254048      1.14e-06  
    8    -225.4770254055      1.63e-07  
    9    -225.4770254055      3.45e-08  
   10    -225.4770254055      4.63e-09  Convergence criterion met
 ---------------------------------------
 SCF time:   CPU 1.42s  wall 2.00s 
 SCF   energy in the final basis set =     -225.4770254055
 Total energy in the final basis set =     -225.4770254055

 --------------------------------------------------------------
             Orbital Energies (a.u.) and Symmetries
 --------------------------------------------------------------

 Alpha MOs, Restricted
 -- Occupied --                  
-19.435 -19.264 -19.264  -1.356  -1.098  -0.809  -0.605  -0.601
  1 A1    1 B1    2 A1    3 A1    2 B1    4 A1    3 B1    1 B2                 
 -0.597  -0.379  -0.366  -0.361
  5 A1    1 A2    4 B1    6 A1                                                 
 -- Virtual --                   
 -0.219   0.009   0.068   0.070   0.117   0.124   0.146   0.186
  2 B2    7 A1    8 A1    5 B1    3 B2    9 A1    6 B1    7 B1                 
  0.186   0.187   0.211   0.212   0.266   0.303   0.343   0.895
  2 A2   10 A1    4 B2   11 A1    8 B1   12 A1    9 B1    5 B2                 
  0.899   0.912   0.953   0.976   0.988   0.991   1.012   1.081
 13 A1   14 A1   10 B1   11 B1    3 A2   15 A1    6 B2   12 B1                 
  1.227   1.474   1.485   2.169   2.249   2.344   2.529   2.561
 16 A1   17 A1   13 B1    4 A2   18 A1    7 B2   14 B1   19 A1                 
  2.721   2.730   2.739   2.780   2.878   3.165   3.291   3.366
  5 A2    8 B2   15 B1   20 A1   16 B1    9 B2    6 A2   21 A1                 
  3.745   3.765   4.649   4.652   4.658   4.861   4.895   4.907
 22 A1   17 B1   10 B2   18 B1   23 A1    7 A2   19 B1   24 A1                 
  4.920   5.589   6.153  49.562  49.636  49.716
 11 B2   25 A1   20 B1   26 A1   27 A1   21 B1                                 

 Beta MOs, Restricted
 -- Occupied --                  
-19.435 -19.264 -19.264  -1.356  -1.098  -0.809  -0.605  -0.601
  1 A1    1 B1    2 A1    3 A1    2 B1    4 A1    3 B1    1 B2                 
 -0.597  -0.379  -0.366  -0.361
  5 A1    1 A2    4 B1    6 A1                                                 
 -- Virtual --                   
 -0.219   0.009   0.068   0.070   0.117   0.124   0.146   0.186
  2 B2    7 A1    8 A1    5 B1    3 B2    9 A1    6 B1    7 B1                 
  0.186   0.187   0.211   0.212   0.266   0.303   0.343   0.895
  2 A2   10 A1    4 B2   11 A1    8 B1   12 A1    9 B1    5 B2                 
  0.899   0.912   0.953   0.976   0.988   0.991   1.012   1.081
 13 A1   14 A1   10 B1   11 B1    3 A2   15 A1    6 B2   12 B1                 
  1.227   1.474   1.485   2.169   2.249   2.344   2.529   2.561
 16 A1   17 A1   13 B1    4 A2   18 A1    7 B2   14 B1   19 A1                 
  2.721   2.730   2.739   2.780   2.878   3.165   3.291   3.366
  5 A2    8 B2   15 B1   20 A1   16 B1    9 B2    6 A2   21 A1                 
  3.745   3.765   4.649   4.652   4.658   4.861   4.895   4.907
 22 A1   17 B1   10 B2   18 B1   23 A1    7 A2   19 B1   24 A1                 
  4.920   5.589   6.153  49.562  49.636  49.716
 11 B2   25 A1   20 B1   26 A1   27 A1   21 B1                                 
 --------------------------------------------------------------

          Ground-State Mulliken Net Atomic Charges

     Atom                 Charge (a.u.)
  ----------------------------------------
      1 O                    -0.114352
      2 O                     0.228705
      3 O                    -0.114352
  ----------------------------------------
  Sum of atomic charges =     0.000000

 -----------------------------------------------------------------
                    Cartesian Multipole Moments
 -----------------------------------------------------------------
    Charge (ESU x 10^10)
                 0.0000
    Dipole Moment (Debye)
         X       0.0000      Y      -0.0000      Z      -0.6659
       Tot       0.6659
    Quadrupole Moments (Debye-Ang)
        XX     -17.6474     XY      -0.0000     YY     -14.8355
        XZ       0.0000     YZ       0.0000     ZZ     -16.3263
    Octopole Moments (Debye-Ang^2)
       XXX       0.0000    XXY      -0.0000    XYY       0.0000
       YYY       0.0000    XXZ       0.4856    XYZ      -0.0000
       YYZ      -0.3039    XZZ       0.0000    YZZ       0.0000
       ZZZ      -1.2516
    Hexadecapole Moments (Debye-Ang^3)
      XXXX     -92.4433   XXXY      -0.0000   XXYY     -16.8003
      XYYY      -0.0000   YYYY     -10.8412   XXXZ       0.0000
      XXYZ       0.0000   XYYZ       0.0000   YYYZ       0.0000
      XXZZ     -18.7289   XYZZ      -0.0000   YYZZ      -5.4298
      XZZZ       0.0000   YZZZ       0.0000   ZZZZ     -22.6303
 -----------------------------------------------------------------
 Calculating analytic gradient of the SCF energy
 Gradient of SCF Energy
            1           2           3
    1   0.0341470  -0.0000000  -0.0341470
    2  -0.0000000  -0.0000000   0.0000000
    3   0.0224372  -0.0448745   0.0224372
 Max gradient component =       4.487E-02
 RMS gradient           =       2.439E-02
 Gradient time:  CPU 0.41 s  wall 0.41 s
 Geometry Optimization Parameters
   NAtoms,    NIC,     NZ,  NCons,   NDum,   NFix, NCnnct, MaxDiis
        3       9       0       0       0       0       0       0

 Cartesian Hessian Update
 Hessian updated using BFGS update


** GEOMETRY OPTIMIZATION IN DELOCALIZED INTERNAL COORDINATES **
   Searching for a Minimum

   Optimization Cycle:   2

                       Coordinates (Angstroms)
     ATOM                X               Y               Z
      1  O         1.1087786214    0.0000000000    0.2258760444
      2  O         0.0000000000    0.0000000000   -0.4517521218
      3  O        -1.1087786214    0.0000000000    0.2258760444
   Point Group: c2v   Number of degrees of freedom:     2


   Energy is   -225.477025405

 Hessian updated using BFGS update

  2 Hessian modes will be used to form the next step
  Hessian Eigenvalues:
     0.265329    0.283765

 Minimum search - taking simple RFO step
 Searching for Lamda that Minimizes Along All modes
 Value Taken    Lamda =  -0.01134785
 Step Taken.  Stepsize is  0.196168

                             Maximum     Tolerance    Cnvgd?
         Gradient           0.054525      0.000300      NO
         Displacement       0.185368      0.001200      NO
         Energy change     -0.030229      0.000001      NO


 New Cartesian Coordinates Obtained by Inverse Iteration

 Displacement from previous Coordinates is:  0.170961
 ----------------------------------------------------------------
             Standard Nuclear Orientation (Angstroms)
    I     Atom           X                Y                Z
 ----------------------------------------------------------------
    1      O       1.0502626698     0.0000000000     0.2109521718
    2      O       0.0000000000     0.0000000000    -0.4219043766
    3      O      -1.0502626698     0.0000000000     0.2109521718
 ----------------------------------------------------------------
 Molecular Point Group                 C2v   NOp =  4
 Largest Abelian Subgroup              C2v   NOp =  4
 Nuclear Repulsion Energy =          71.36291372 hartrees
 There are       12 alpha and       12 beta electrons
 Applying Cartesian multipole field
    Component          Value
    ---------          -----
     (2,0,0)        1.00000E-11
     (0,2,0)        2.00000E-10
     (0,0,2)       -3.00000E-10
 Nucleus-field energy     =    -0.0000000017 hartrees
 Requested basis set is 6-311++G(d,p)
 There are 18 shells and 66 basis functions
 A cutoff of  1.0D-11 yielded    170 shell pairs
 There are      2312 function pairs (      2531 Cartesian)
 Smallest overlap matrix eigenvalue = 5.98E-04
 Guess MOs from SCF MO coefficient file

 -----------------------------------------------------------------------
  General SCF calculation program by
  Eric Jon Sundstrom, Paul Horn, Yuezhi Mao, Dmitri Zuev, Alec White,
  David Stuck, Shaama M.S., Shane Yost, Joonho Lee, David Small,
  Daniel Levine, Susi Lehtola, Hugh Burton, Evgeny Epifanovsky,
  Bang C. Huynh
 -----------------------------------------------------------------------
 Exchange:     0.2000 Hartree-Fock + 0.0800 Slater + 0.7200 B88
 Correlation:  0.1900 VWN1RPA + 0.8100 LYP
 Using SG-1 standard quadrature grid
 A restricted SCF calculation will be
 performed using DIIS
 SCF converges when DIIS error is below 1.0e-08
 ---------------------------------------
  Cycle       Energy         DIIS error
 ---------------------------------------
    1    -225.4697852241      4.17e-03  
    2    -225.4776159174      1.48e-03  
    3    -225.4769026287      2.10e-03  
    4    -225.4783538636      4.37e-04  
    5    -225.4784191318      2.35e-05  
    6    -225.4784193735      3.52e-06  
    7    -225.4784193782      3.47e-07  
    8    -225.4784193782      4.31e-07  
    9    -225.4784193782      2.54e-07  
   10    -225.4784193782      1.11e-08  
   11    -225.4784193782      8.28e-10  Convergence criterion met
 ---------------------------------------
 SCF time:   CPU 1.56s  wall 1.00s 
 SCF   energy in the final basis set =     -225.4784193782
 Total energy in the final basis set =     -225.4784193782

 --------------------------------------------------------------
             Orbital Energies (a.u.) and Symmetries
 --------------------------------------------------------------

 Alpha MOs, Restricted
 -- Occupied --                  
-19.444 -19.253 -19.253  -1.426  -1.142  -0.787  -0.639  -0.623
  1 A1    1 B1    2 A1    3 A1    2 B1    4 A1    1 B2    5 A1                 
 -0.612  -0.382  -0.364  -0.352
  3 B1    1 A2    4 B1    6 A1                                                 
 -- Virtual --                   
 -0.194   0.067   0.073   0.094   0.115   0.131   0.172   0.187
  2 B2    7 A1    8 A1    5 B1    3 B2    9 A1    6 B1    2 A2                 
  0.205   0.210   0.211   0.224   0.276   0.303   0.346   0.893
 10 A1   11 A1    4 B2    7 B1    8 B1   12 A1    9 B1    5 B2                 
  0.894   0.918   0.939   0.977   0.979   0.995   1.007   1.066
 13 A1   14 A1   10 B1   11 B1   15 A1    3 A2    6 B2   12 B1                 
  1.206   1.467   1.500   2.102   2.200   2.291   2.620   2.642
 16 A1   17 A1   13 B1    4 A2   18 A1    7 B2   14 B1   19 A1                 
  2.719   2.732   2.754   2.847   2.982   3.260   3.435   3.465
  5 A2    8 B2   15 B1   20 A1   16 B1    9 B2    6 A2   21 A1                 
  3.832   3.836   4.633   4.702   4.715   4.880   4.898   4.963
 17 B1   22 A1   10 B2   23 A1   18 B1    7 A2   19 B1   11 B2                 
  4.979   5.750   6.448  49.571  49.673  49.766
 24 A1   25 A1   20 B1   26 A1   27 A1   21 B1                                 

 Beta MOs, Restricted
 -- Occupied --                  
-19.444 -19.253 -19.253  -1.426  -1.142  -0.787  -0.639  -0.623
  1 A1    1 B1    2 A1    3 A1    2 B1    4 A1    1 B2    5 A1                 
 -0.612  -0.382  -0.364  -0.352
  3 B1    1 A2    4 B1    6 A1                                                 
 -- Virtual --                   
 -0.194   0.067   0.073   0.094   0.115   0.131   0.172   0.187
  2 B2    7 A1    8 A1    5 B1    3 B2    9 A1    6 B1    2 A2                 
  0.205   0.210   0.211   0.224   0.276   0.303   0.346   0.893
 10 A1   11 A1    4 B2    7 B1    8 B1   12 A1    9 B1    5 B2                 
  0.894   0.918   0.939   0.977   0.979   0.995   1.007   1.066
 13 A1   14 A1   10 B1   11 B1   15 A1    3 A2    6 B2   12 B1                 
  1.206   1.467   1.500   2.102   2.200   2.291   2.620   2.642
 16 A1   17 A1   13 B1    4 A2   18 A1    7 B2   14 B1   19 A1                 
  2.719   2.732   2.754   2.847   2.982   3.260   3.435   3.465
  5 A2    8 B2   15 B1   20 A1   16 B1    9 B2    6 A2   21 A1                 
  3.832   3.836   4.633   4.702   4.715   4.880   4.898   4.963
 17 B1   22 A1   10 B2   23 A1   18 B1    7 A2   19 B1   11 B2                 
  4.979   5.750   6.448  49.571  49.673  49.766
 24 A1   25 A1   20 B1   26 A1   27 A1   21 B1                                 
 --------------------------------------------------------------

          Ground-State Mulliken Net Atomic Charges

     Atom                 Charge (a.u.)
  ----------------------------------------
      1 O                    -0.125744
      2 O                     0.251489
      3 O                    -0.125744
  ----------------------------------------
  Sum of atomic charges =     0.000000

 -----------------------------------------------------------------
                    Cartesian Multipole Moments
 -----------------------------------------------------------------
    Charge (ESU x 10^10)
                -0.0000
    Dipole Moment (Debye)
         X       0.0000      Y       0.0000      Z      -0.7430
       Tot       0.7430
    Quadrupole Moments (Debye-Ang)
        XX     -17.8342     XY      -0.0000     YY     -14.6061
        XZ       0.0000     YZ       0.0000     ZZ     -16.2584
    Octopole Moments (Debye-Ang^2)
       XXX       0.0000    XXY       0.0000    XYY      -0.0000
       YYY       0.0000    XXZ       0.2286    XYZ      -0.0000
       YYZ      -0.3472    XZZ       0.0000    YZZ       0.0000
       ZZZ      -1.2902
    Hexadecapole Moments (Debye-Ang^3)
      XXXX     -85.0683   XXXY      -0.0000   XXYY     -15.4181
      XYYY      -0.0000   YYYY     -10.5215   XXXZ       0.0000
      XXYZ       0.0000   XYYZ       0.0000   YYYZ       0.0000
      XXZZ     -17.2261   XYZZ      -0.0000   YYZZ      -5.1720
      XZZZ       0.0000   YZZZ       0.0000   ZZZZ     -21.4228
 -----------------------------------------------------------------
 Calculating analytic gradient of the SCF energy
 Gradient of SCF Energy
            1           2           3
    1  -0.0355069   0.0000000   0.0355069
    2   0.0000000  -0.0000000   0.0000000
    3  -0.0151327   0.0302653  -0.0151327
 Max gradient component =       3.551E-02
 RMS gradient           =       2.080E-02
 Gradient time:  CPU 0.41 s  wall 0.41 s
 Geometry Optimization Parameters
   NAtoms,    NIC,     NZ,  NCons,   NDum,   NFix, NCnnct, MaxDiis
        3       9       0       0       0       0       0       0

 Cartesian Hessian Update
 Hessian updated using BFGS update


** GEOMETRY OPTIMIZATION IN DELOCALIZED INTERNAL COORDINATES **
   Searching for a Minimum

   Optimization Cycle:   3

                       Coordinates (Angstroms)
     ATOM                X               Y               Z
      1  O         1.0502626698    0.0000000000    0.2109521718
      2  O         0.0000000000    0.0000000000   -0.4219043766
      3  O        -1.0502626698    0.0000000000    0.2109521718
   Point Group: c2v   Number of degrees of freedom:     2


   Energy is   -225.478419378

 Hessian updated using BFGS update

  2 Hessian modes will be used to form the next step
  Hessian Eigenvalues:
     0.255541    0.587986

 Minimum search - taking simple RFO step
 Searching for Lamda that Minimizes Along All modes
 Value Taken    Lamda =  -0.00519140
 Step Taken.  Stepsize is  0.093667

                             Maximum     Tolerance    Cnvgd?
         Gradient           0.045034      0.000300      NO
         Displacement       0.074000      0.001200      NO
         Energy change     -0.001394      0.000001      NO


 New Cartesian Coordinates Obtained by Inverse Iteration

 Displacement from previous Coordinates is:  0.098617
 ----------------------------------------------------------------
             Standard Nuclear Orientation (Angstroms)
    I     Atom           X                Y                Z
 ----------------------------------------------------------------
    1      O       1.0870799609     0.0000000000     0.2123855305
    2      O       0.0000000000     0.0000000000    -0.4247710942
    3      O      -1.0870799609     0.0000000000     0.2123855305
 ----------------------------------------------------------------
 Molecular Point Group                 C2v   NOp =  4
 Largest Abelian Subgroup              C2v   NOp =  4
 Nuclear Repulsion Energy =          69.33300692 hartrees
 There are       12 alpha and       12 beta electrons
 Applying Cartesian multipole field
    Component          Value
    ---------          -----
     (2,0,0)        1.00000E-11
     (0,2,0)        2.00000E-10
     (0,0,2)       -3.00000E-10
 Nucleus-field energy     =    -0.0000000016 hartrees
 Requested basis set is 6-311++G(d,p)
 There are 18 shells and 66 basis functions
 A cutoff of  1.0D-11 yielded    168 shell pairs
 There are      2304 function pairs (      2523 Cartesian)
 Smallest overlap matrix eigenvalue = 6.91E-04
 Guess MOs from SCF MO coefficient file

 -----------------------------------------------------------------------
  General SCF calculation program by
  Eric Jon Sundstrom, Paul Horn, Yuezhi Mao, Dmitri Zuev, Alec White,
  David Stuck, Shaama M.S., Shane Yost, Joonho Lee, David Small,
  Daniel Levine, Susi Lehtola, Hugh Burton, Evgeny Epifanovsky,
  Bang C. Huynh
 -----------------------------------------------------------------------
 Exchange:     0.2000 Hartree-Fock + 0.0800 Slater + 0.7200 B88
 Correlation:  0.1900 VWN1RPA + 0.8100 LYP
 Using SG-1 standard quadrature grid
 A restricted SCF calculation will be
 performed using DIIS
 SCF converges when DIIS error is below 1.0e-08
 ---------------------------------------
  Cycle       Energy         DIIS error
 ---------------------------------------
    1    -225.4782661593      2.08e-03  
    2    -225.4802101170      8.63e-04  
    3    -225.4799213529      1.27e-03  
    4    -225.4804621504      2.32e-04  
    5    -225.4804808406      1.86e-05  
    6    -225.4804810035      2.84e-06  
    7    -225.4804810069      2.93e-07  
    8    -225.4804810069      5.59e-08  
    9    -225.4804810069      6.26e-09  Convergence criterion met
 ---------------------------------------
 SCF time:   CPU 1.29s  wall 1.00s 
 SCF   energy in the final basis set =     -225.4804810069
 Total energy in the final basis set =     -225.4804810069

 --------------------------------------------------------------
             Orbital Energies (a.u.) and Symmetries
 --------------------------------------------------------------

 Alpha MOs, Restricted
 -- Occupied --                  
-19.439 -19.260 -19.259  -1.391  -1.123  -0.796  -0.620  -0.610
  1 A1    1 B1    2 A1    3 A1    2 B1    4 A1    1 B2    5 A1                 
 -0.610  -0.382  -0.368  -0.354
  3 B1    1 A2    4 B1    6 A1                                                 
 -- Virtual --                   
 -0.206   0.041   0.067   0.087   0.116   0.125   0.165   0.187
  2 B2    7 A1    8 A1    5 B1    3 B2    9 A1    6 B1    2 A2                 
  0.192   0.202   0.211   0.212   0.269   0.305   0.345   0.895
 10 A1    7 B1   11 A1    4 B2    8 B1   12 A1    9 B1    5 B2                 
  0.897   0.917   0.949   0.975   0.987   0.990   1.011   1.074
 13 A1   14 A1   10 B1   11 B1   15 A1    3 A2    6 B2   12 B1                 
  1.215   1.471   1.487   2.127   2.233   2.321   2.574   2.603
 16 A1   17 A1   13 B1    4 A2   18 A1    7 B2   14 B1   19 A1                 
  2.719   2.731   2.740   2.806   2.939   3.205   3.373   3.412
  5 A2    8 B2   15 B1   20 A1   16 B1    9 B2    6 A2   21 A1                 
  3.791   3.803   4.639   4.675   4.682   4.870   4.899   4.942
 17 B1   22 A1   10 B2   23 A1   18 B1    7 A2   19 B1   11 B2                 
  4.942   5.667   6.320  49.565  49.651  49.736
 24 A1   25 A1   20 B1   26 A1   27 A1   21 B1                                 

 Beta MOs, Restricted
 -- Occupied --                  
-19.439 -19.260 -19.259  -1.391  -1.123  -0.796  -0.620  -0.610
  1 A1    1 B1    2 A1    3 A1    2 B1    4 A1    1 B2    5 A1                 
 -0.610  -0.382  -0.368  -0.354
  3 B1    1 A2    4 B1    6 A1                                                 
 -- Virtual --                   
 -0.206   0.041   0.067   0.087   0.116   0.125   0.165   0.187
  2 B2    7 A1    8 A1    5 B1    3 B2    9 A1    6 B1    2 A2                 
  0.192   0.202   0.211   0.212   0.269   0.305   0.345   0.895
 10 A1    7 B1   11 A1    4 B2    8 B1   12 A1    9 B1    5 B2                 
  0.897   0.917   0.949   0.975   0.987   0.990   1.011   1.074
 13 A1   14 A1   10 B1   11 B1   15 A1    3 A2    6 B2   12 B1                 
  1.215   1.471   1.487   2.127   2.233   2.321   2.574   2.603
 16 A1   17 A1   13 B1    4 A2   18 A1    7 B2   14 B1   19 A1                 
  2.719   2.731   2.740   2.806   2.939   3.205   3.373   3.412
  5 A2    8 B2   15 B1   20 A1   16 B1    9 B2    6 A2   21 A1                 
  3.791   3.803   4.639   4.675   4.682   4.870   4.899   4.942
 17 B1   22 A1   10 B2   23 A1   18 B1    7 A2   19 B1   11 B2                 
  4.942   5.667   6.320  49.565  49.651  49.736
 24 A1   25 A1   20 B1   26 A1   27 A1   21 B1                                 
 --------------------------------------------------------------

          Ground-State Mulliken Net Atomic Charges

     Atom                 Charge (a.u.)
  ----------------------------------------
      1 O                    -0.118075
      2 O                     0.236148
      3 O                    -0.118074
  ----------------------------------------
  Sum of atomic charges =     0.000000

 -----------------------------------------------------------------
                    Cartesian Multipole Moments
 -----------------------------------------------------------------
    Charge (ESU x 10^10)
                 0.0000
    Dipole Moment (Debye)
         X      -0.0000      Y      -0.0000      Z      -0.6736
       Tot       0.6736
    Quadrupole Moments (Debye-Ang)
        XX     -17.7253     XY      -0.0000     YY     -14.7191
        XZ      -0.0000     YZ      -0.0000     ZZ     -16.3357
    Octopole Moments (Debye-Ang^2)
       XXX      -0.0000    XXY      -0.0000    XYY      -0.0000
       YYY      -0.0000    XXZ       0.3174    XYZ      -0.0000
       YYZ      -0.3238    XZZ      -0.0000    YZZ       0.0000
       ZZZ      -1.2648
    Hexadecapole Moments (Debye-Ang^3)
      XXXX     -89.4082   XXXY      -0.0000   XXYY     -16.2465
      XYYY      -0.0000   YYYY     -10.6794   XXXZ      -0.0000
      XXYZ      -0.0000   XYYZ      -0.0000   YYYZ       0.0000
      XXZZ     -18.1655   XYZZ      -0.0000   YYZZ      -5.2347
      XZZZ      -0.0000   YZZZ       0.0000   ZZZZ     -21.6155
 -----------------------------------------------------------------
 Calculating analytic gradient of the SCF energy
 Gradient of SCF Energy
            1           2           3
    1   0.0058576   0.0000002  -0.0058577
    2  -0.0000000   0.0000000  -0.0000000
    3  -0.0002984   0.0005967  -0.0002983
 Max gradient component =       5.858E-03
 RMS gradient           =       2.772E-03
 Gradient time:  CPU 0.41 s  wall 0.41 s
 Geometry Optimization Parameters
   NAtoms,    NIC,     NZ,  NCons,   NDum,   NFix, NCnnct, MaxDiis
        3       9       0       0       0       0       0       0

 Cartesian Hessian Update
 Hessian updated using BFGS update


** GEOMETRY OPTIMIZATION IN DELOCALIZED INTERNAL COORDINATES **
   Searching for a Minimum

   Optimization Cycle:   4

                       Coordinates (Angstroms)
     ATOM                X               Y               Z
      1  O         1.0870799609    0.0000000000    0.2123855305
      2  O         0.0000000000    0.0000000000   -0.4247710942
      3  O        -1.0870799609    0.0000000000    0.2123855305
   Point Group: c2v   Number of degrees of freedom:     2


   Energy is   -225.480481007

 Hessian updated using BFGS update

  2 Hessian modes will be used to form the next step
  Hessian Eigenvalues:
     0.254896    0.687881

 Minimum search - taking simple RFO step
 Searching for Lamda that Minimizes Along All modes
 Value Taken    Lamda =  -0.00021251
 Step Taken.  Stepsize is  0.023078

                             Maximum     Tolerance    Cnvgd?
         Gradient           0.009752      0.000300      NO
         Displacement       0.022869      0.001200      NO
         Energy change     -0.002062      0.000001      NO


 New Cartesian Coordinates Obtained by Inverse Iteration

 Displacement from previous Coordinates is:  0.029561
 ----------------------------------------------------------------
             Standard Nuclear Orientation (Angstroms)
    I     Atom           X                Y                Z
 ----------------------------------------------------------------
    1      O       1.0779907612     0.0000000000     0.2160250611
    2      O       0.0000000000     0.0000000000    -0.4320501553
    3      O      -1.0779907612     0.0000000000     0.2160250611
 ----------------------------------------------------------------
 Molecular Point Group                 C2v   NOp =  4
 Largest Abelian Subgroup              C2v   NOp =  4
 Nuclear Repulsion Energy =          69.56018030 hartrees
 There are       12 alpha and       12 beta electrons
 Applying Cartesian multipole field
    Component          Value
    ---------          -----
     (2,0,0)        1.00000E-11
     (0,2,0)        2.00000E-10
     (0,0,2)       -3.00000E-10
 Nucleus-field energy     =    -0.0000000017 hartrees
 Requested basis set is 6-311++G(d,p)
 There are 18 shells and 66 basis functions
 A cutoff of  1.0D-11 yielded    168 shell pairs
 There are      2304 function pairs (      2523 Cartesian)
 Smallest overlap matrix eigenvalue = 6.89E-04
 Guess MOs from SCF MO coefficient file

 -----------------------------------------------------------------------
  General SCF calculation program by
  Eric Jon Sundstrom, Paul Horn, Yuezhi Mao, Dmitri Zuev, Alec White,
  David Stuck, Shaama M.S., Shane Yost, Joonho Lee, David Small,
  Daniel Levine, Susi Lehtola, Hugh Burton, Evgeny Epifanovsky,
  Bang C. Huynh
 -----------------------------------------------------------------------
 Exchange:     0.2000 Hartree-Fock + 0.0800 Slater + 0.7200 B88
 Correlation:  0.1900 VWN1RPA + 0.8100 LYP
 Using SG-1 standard quadrature grid
 A restricted SCF calculation will be
 performed using DIIS
 SCF converges when DIIS error is below 1.0e-08
 ---------------------------------------
  Cycle       Energy         DIIS error
 ---------------------------------------
    1    -225.4803517423      4.73e-04  
    2    -225.4805386056      1.71e-04  
    3    -225.4805221920      2.82e-04  
    4    -225.4805490948      4.54e-05  
    5    -225.4805498275      6.88e-06  
    6    -225.4805498394      4.01e-06  
    7    -225.4805498319      5.77e-06  
    8    -225.4805498461      1.29e-07  
    9    -225.4805498461      1.39e-08  
   10    -225.4805498461      2.16e-09  Convergence criterion met
 ---------------------------------------
 SCF time:   CPU 1.42s  wall 1.00s 
 SCF   energy in the final basis set =     -225.4805498461
 Total energy in the final basis set =     -225.4805498461

 --------------------------------------------------------------
             Orbital Energies (a.u.) and Symmetries
 --------------------------------------------------------------

 Alpha MOs, Restricted
 -- Occupied --                  
-19.440 -19.258 -19.258  -1.394  -1.122  -0.796  -0.622  -0.611
  1 A1    1 B1    2 A1    3 A1    2 B1    4 A1    1 B2    5 A1                 
 -0.610  -0.381  -0.366  -0.356
  3 B1    1 A2    4 B1    6 A1                                                 
 -- Virtual --                   
 -0.205   0.046   0.067   0.087   0.116   0.127   0.165   0.187
  2 B2    7 A1    8 A1    5 B1    3 B2    9 A1    6 B1    2 A2                 
  0.194   0.201   0.210   0.211   0.270   0.303   0.345   0.895
 10 A1    7 B1   11 A1    4 B2    8 B1   12 A1    9 B1    5 B2                 
  0.896   0.916   0.947   0.975   0.985   0.992   1.010   1.072
 13 A1   14 A1   10 B1   11 B1   15 A1    3 A2    6 B2   12 B1                 
  1.215   1.470   1.492   2.128   2.223   2.315   2.584   2.609
 16 A1   17 A1   13 B1    4 A2   18 A1    7 B2   14 B1   19 A1                 
  2.719   2.731   2.744   2.810   2.932   3.216   3.372   3.423
  5 A2    8 B2   15 B1   20 A1   16 B1    9 B2    6 A2   21 A1                 
  3.796   3.799   4.639   4.679   4.683   4.871   4.897   4.943
 22 A1   17 B1   10 B2   23 A1   18 B1    7 A2   19 B1   11 B2                 
  4.944   5.681   6.326  49.566  49.651  49.740
 24 A1   25 A1   20 B1   26 A1   27 A1   21 B1                                 

 Beta MOs, Restricted
 -- Occupied --                  
-19.440 -19.258 -19.258  -1.394  -1.122  -0.796  -0.622  -0.611
  1 A1    1 B1    2 A1    3 A1    2 B1    4 A1    1 B2    5 A1                 
 -0.610  -0.381  -0.366  -0.356
  3 B1    1 A2    4 B1    6 A1                                                 
 -- Virtual --                   
 -0.205   0.046   0.067   0.087   0.116   0.127   0.165   0.187
  2 B2    7 A1    8 A1    5 B1    3 B2    9 A1    6 B1    2 A2                 
  0.194   0.201   0.210   0.211   0.270   0.303   0.345   0.895
 10 A1    7 B1   11 A1    4 B2    8 B1   12 A1    9 B1    5 B2                 
  0.896   0.916   0.947   0.975   0.985   0.992   1.010   1.072
 13 A1   14 A1   10 B1   11 B1   15 A1    3 A2    6 B2   12 B1                 
  1.215   1.470   1.492   2.128   2.223   2.315   2.584   2.609
 16 A1   17 A1   13 B1    4 A2   18 A1    7 B2   14 B1   19 A1                 
  2.719   2.731   2.744   2.810   2.932   3.216   3.372   3.423
  5 A2    8 B2   15 B1   20 A1   16 B1    9 B2    6 A2   21 A1                 
  3.796   3.799   4.639   4.679   4.683   4.871   4.897   4.943
 22 A1   17 B1   10 B2   23 A1   18 B1    7 A2   19 B1   11 B2                 
  4.944   5.681   6.326  49.566  49.651  49.740
 24 A1   25 A1   20 B1   26 A1   27 A1   21 B1                                 
 --------------------------------------------------------------

          Ground-State Mulliken Net Atomic Charges

     Atom                 Charge (a.u.)
  ----------------------------------------
      1 O                    -0.120265
      2 O                     0.240531
      3 O                    -0.120265
  ----------------------------------------
  Sum of atomic charges =     0.000000

 -----------------------------------------------------------------
                    Cartesian Multipole Moments
 -----------------------------------------------------------------
    Charge (ESU x 10^10)
                 0.0000
    Dipole Moment (Debye)
         X      -0.0000      Y      -0.0000      Z      -0.7013
       Tot       0.7013
    Quadrupole Moments (Debye-Ang)
        XX     -17.7533     XY       0.0000     YY     -14.7089
        XZ      -0.0000     YZ       0.0000     ZZ     -16.3012
    Octopole Moments (Debye-Ang^2)
       XXX      -0.0000    XXY      -0.0000    XYY      -0.0000
       YYY      -0.0000    XXZ       0.3283    XYZ      -0.0000
       YYZ      -0.3280    XZZ      -0.0000    YZZ       0.0000
       ZZZ      -1.2718
    Hexadecapole Moments (Debye-Ang^3)
      XXXX     -88.4674   XXXY       0.0000   XXYY     -16.0565
      XYYY       0.0000   YYYY     -10.6625   XXXZ      -0.0000
      XXYZ       0.0000   XYYZ      -0.0000   YYYZ       0.0000
      XXZZ     -17.9295   XYZZ      -0.0000   YYZZ      -5.2672
      XZZZ      -0.0000   YZZZ       0.0000   ZZZZ     -21.8413
 -----------------------------------------------------------------
 Calculating analytic gradient of the SCF energy
 Gradient of SCF Energy
            1           2           3
    1   0.0002889   0.0000000  -0.0002889
    2   0.0000000  -0.0000000   0.0000000
    3   0.0021305  -0.0042610   0.0021305
 Max gradient component =       4.261E-03
 RMS gradient           =       1.745E-03
 Gradient time:  CPU 0.41 s  wall 0.41 s
 Geometry Optimization Parameters
   NAtoms,    NIC,     NZ,  NCons,   NDum,   NFix, NCnnct, MaxDiis
        3       9       0       0       0       0       0       0

 Cartesian Hessian Update
 Hessian updated using BFGS update


** GEOMETRY OPTIMIZATION IN DELOCALIZED INTERNAL COORDINATES **
   Searching for a Minimum

   Optimization Cycle:   5

                       Coordinates (Angstroms)
     ATOM                X               Y               Z
      1  O         1.0779907612    0.0000000000    0.2160250611
      2  O         0.0000000000    0.0000000000   -0.4320501553
      3  O        -1.0779907612    0.0000000000    0.2160250611
   Point Group: c2v   Number of degrees of freedom:     2


   Energy is   -225.480549846

 Hessian updated using BFGS update

  2 Hessian modes will be used to form the next step
  Hessian Eigenvalues:
     0.405900    0.589787

 Minimum search - taking simple RFO step
 Searching for Lamda that Minimizes Along All modes
 Value Taken    Lamda =  -0.00004639
 Step Taken.  Stepsize is  0.010555

                             Maximum     Tolerance    Cnvgd?
         Gradient           0.003297      0.000300      NO
         Displacement       0.008550      0.001200      NO
         Energy change     -0.000069      0.000001      NO


 New Cartesian Coordinates Obtained by Inverse Iteration

 Displacement from previous Coordinates is:  0.009628
 ----------------------------------------------------------------
             Standard Nuclear Orientation (Angstroms)
    I     Atom           X                Y                Z
 ----------------------------------------------------------------
    1      O       1.0791360992     0.0000000000     0.2140530391
    2      O       0.0000000000     0.0000000000    -0.4281061113
    3      O      -1.0791360992     0.0000000000     0.2140530391
 ----------------------------------------------------------------
 Molecular Point Group                 C2v   NOp =  4
 Largest Abelian Subgroup              C2v   NOp =  4
 Nuclear Repulsion Energy =          69.63158590 hartrees
 There are       12 alpha and       12 beta electrons
 Applying Cartesian multipole field
    Component          Value
    ---------          -----
     (2,0,0)        1.00000E-11
     (0,2,0)        2.00000E-10
     (0,0,2)       -3.00000E-10
 Nucleus-field energy     =    -0.0000000017 hartrees
 Requested basis set is 6-311++G(d,p)
 There are 18 shells and 66 basis functions
 A cutoff of  1.0D-11 yielded    168 shell pairs
 There are      2304 function pairs (      2523 Cartesian)
 Smallest overlap matrix eigenvalue = 6.81E-04
 Guess MOs from SCF MO coefficient file

 -----------------------------------------------------------------------
  General SCF calculation program by
  Eric Jon Sundstrom, Paul Horn, Yuezhi Mao, Dmitri Zuev, Alec White,
  David Stuck, Shaama M.S., Shane Yost, Joonho Lee, David Small,
  Daniel Levine, Susi Lehtola, Hugh Burton, Evgeny Epifanovsky,
  Bang C. Huynh
 -----------------------------------------------------------------------
 Exchange:     0.2000 Hartree-Fock + 0.0800 Slater + 0.7200 B88
 Correlation:  0.1900 VWN1RPA + 0.8100 LYP
 Using SG-1 standard quadrature grid
 A restricted SCF calculation will be
 performed using DIIS
 SCF converges when DIIS error is below 1.0e-08
 ---------------------------------------
  Cycle       Energy         DIIS error
 ---------------------------------------
    1    -225.4805336729      2.14e-04  
    2    -225.4805692637      4.33e-05  
    3    -225.4805698966      2.49e-05  
    4    -225.4805700874      1.07e-05  
    5    -225.4805701081      7.37e-06  
    6    -225.4805701270      6.89e-07  
    7    -225.4805701272      3.84e-08  
    8    -225.4805701272      7.03e-09  Convergence criterion met
 ---------------------------------------
 SCF time:   CPU 1.15s  wall 2.00s 
 SCF   energy in the final basis set =     -225.4805701272
 Total energy in the final basis set =     -225.4805701272

 --------------------------------------------------------------
             Orbital Energies (a.u.) and Symmetries
 --------------------------------------------------------------

 Alpha MOs, Restricted
 -- Occupied --                  
-19.440 -19.258 -19.258  -1.396  -1.125  -0.795  -0.623  -0.612
  1 A1    1 B1    2 A1    3 A1    2 B1    4 A1    1 B2    5 A1                 
 -0.610  -0.382  -0.366  -0.355
  3 B1    1 A2    4 B1    6 A1                                                 
 -- Virtual --                   
 -0.204   0.047   0.067   0.088   0.116   0.126   0.166   0.187
  2 B2    7 A1    8 A1    5 B1    3 B2    9 A1    6 B1    2 A2                 
  0.194   0.203   0.211   0.211   0.270   0.304   0.345   0.895
 10 A1    7 B1   11 A1    4 B2    8 B1   12 A1    9 B1    5 B2                 
  0.896   0.916   0.947   0.975   0.985   0.992   1.010   1.072
 13 A1   14 A1   10 B1   11 B1   15 A1    3 A2    6 B2   12 B1                 
  1.214   1.470   1.491   2.125   2.225   2.315   2.584   2.610
 16 A1   17 A1   13 B1    4 A2   18 A1    7 B2   14 B1   19 A1                 
  2.719   2.731   2.743   2.811   2.939   3.215   3.378   3.423
  5 A2    8 B2   15 B1   20 A1   16 B1    9 B2    6 A2   21 A1                 
  3.799   3.802   4.638   4.679   4.685   4.871   4.898   4.944
 17 B1   22 A1   10 B2   23 A1   18 B1    7 A2   19 B1   11 B2                 
  4.946   5.682   6.335  49.566  49.653  49.740
 24 A1   25 A1   20 B1   26 A1   27 A1   21 B1                                 

 Beta MOs, Restricted
 -- Occupied --                  
-19.440 -19.258 -19.258  -1.396  -1.125  -0.795  -0.623  -0.612
  1 A1    1 B1    2 A1    3 A1    2 B1    4 A1    1 B2    5 A1                 
 -0.610  -0.382  -0.366  -0.355
  3 B1    1 A2    4 B1    6 A1                                                 
 -- Virtual --                   
 -0.204   0.047   0.067   0.088   0.116   0.126   0.166   0.187
  2 B2    7 A1    8 A1    5 B1    3 B2    9 A1    6 B1    2 A2                 
  0.194   0.203   0.211   0.211   0.270   0.304   0.345   0.895
 10 A1    7 B1   11 A1    4 B2    8 B1   12 A1    9 B1    5 B2                 
  0.896   0.916   0.947   0.975   0.985   0.992   1.010   1.072
 13 A1   14 A1   10 B1   11 B1   15 A1    3 A2    6 B2   12 B1                 
  1.214   1.470   1.491   2.125   2.225   2.315   2.584   2.610
 16 A1   17 A1   13 B1    4 A2   18 A1    7 B2   14 B1   19 A1                 
  2.719   2.731   2.743   2.811   2.939   3.215   3.378   3.423
  5 A2    8 B2   15 B1   20 A1   16 B1    9 B2    6 A2   21 A1                 
  3.799   3.802   4.638   4.679   4.685   4.871   4.898   4.944
 17 B1   22 A1   10 B2   23 A1   18 B1    7 A2   19 B1   11 B2                 
  4.946   5.682   6.335  49.566  49.653  49.740
 24 A1   25 A1   20 B1   26 A1   27 A1   21 B1                                 
 --------------------------------------------------------------

          Ground-State Mulliken Net Atomic Charges

     Atom                 Charge (a.u.)
  ----------------------------------------
      1 O                    -0.119868
      2 O                     0.239737
      3 O                    -0.119868
  ----------------------------------------
  Sum of atomic charges =     0.000000

 -----------------------------------------------------------------
                    Cartesian Multipole Moments
 -----------------------------------------------------------------
    Charge (ESU x 10^10)
                 0.0000
    Dipole Moment (Debye)
         X      -0.0000      Y       0.0000      Z      -0.6937
       Tot       0.6937
    Quadrupole Moments (Debye-Ang)
        XX     -17.7499     XY      -0.0000     YY     -14.7036
        XZ      -0.0000     YZ      -0.0000     ZZ     -16.3118
    Octopole Moments (Debye-Ang^2)
       XXX      -0.0000    XXY       0.0000    XYY      -0.0000
       YYY       0.0000    XXZ       0.3144    XYZ       0.0000
       YYZ      -0.3282    XZZ      -0.0000    YZZ       0.0000
       ZZZ      -1.2709
    Hexadecapole Moments (Debye-Ang^3)
      XXXX     -88.5323   XXXY      -0.0000   XXYY     -16.0737
      XYYY      -0.0000   YYYY     -10.6563   XXXZ      -0.0000
      XXYZ      -0.0000   XYYZ      -0.0000   YYYZ       0.0000
      XXZZ     -17.9593   XYZZ       0.0000   YYZZ      -5.2448
      XZZZ      -0.0000   YZZZ      -0.0000   ZZZZ     -21.7089
 -----------------------------------------------------------------
 Calculating analytic gradient of the SCF energy
 Gradient of SCF Energy
            1           2           3
    1  -0.0003608   0.0000000   0.0003608
    2  -0.0000000   0.0000000  -0.0000000
    3  -0.0003310   0.0006621  -0.0003310
 Max gradient component =       6.621E-04
 RMS gradient           =       3.193E-04
 Gradient time:  CPU 0.41 s  wall 0.41 s
 Geometry Optimization Parameters
   NAtoms,    NIC,     NZ,  NCons,   NDum,   NFix, NCnnct, MaxDiis
        3       9       0       0       0       0       0       0

 Cartesian Hessian Update
 Hessian updated using BFGS update


** GEOMETRY OPTIMIZATION IN DELOCALIZED INTERNAL COORDINATES **
   Searching for a Minimum

   Optimization Cycle:   6

                       Coordinates (Angstroms)
     ATOM                X               Y               Z
      1  O         1.0791360992    0.0000000000    0.2140530391
      2  O         0.0000000000    0.0000000000   -0.4281061113
      3  O        -1.0791360992    0.0000000000    0.2140530391
   Point Group: c2v   Number of degrees of freedom:     2


   Energy is   -225.480570127

 Hessian updated using BFGS update

  2 Hessian modes will be used to form the next step
  Hessian Eigenvalues:
     0.468921    0.575084

 Minimum search - taking simple RFO step
 Searching for Lamda that Minimizes Along All modes
 Value Taken    Lamda =  -0.00000102
 Step Taken.  Stepsize is  0.001423

                             Maximum     Tolerance    Cnvgd?
         Gradient           0.000717      0.000300      NO
         Displacement       0.001422      0.001200      NO
         Energy change     -0.000020      0.000001      NO


 New Cartesian Coordinates Obtained by Inverse Iteration

 Displacement from previous Coordinates is:  0.001062
 ----------------------------------------------------------------
             Standard Nuclear Orientation (Angstroms)
    I     Atom           X                Y                Z
 ----------------------------------------------------------------
    1      O       1.0793586293     0.0000000000     0.2142431021
    2      O       0.0000000000     0.0000000000    -0.4284862373
    3      O      -1.0793586293     0.0000000000     0.2142431021
 ----------------------------------------------------------------
 Molecular Point Group                 C2v   NOp =  4
 Largest Abelian Subgroup              C2v   NOp =  4
 Nuclear Repulsion Energy =          69.60761737 hartrees
 There are       12 alpha and       12 beta electrons
 Applying Cartesian multipole field
    Component          Value
    ---------          -----
     (2,0,0)        1.00000E-11
     (0,2,0)        2.00000E-10
     (0,0,2)       -3.00000E-10
 Nucleus-field energy     =    -0.0000000017 hartrees
 Requested basis set is 6-311++G(d,p)
 There are 18 shells and 66 basis functions
 A cutoff of  1.0D-11 yielded    168 shell pairs
 There are      2304 function pairs (      2523 Cartesian)
 Smallest overlap matrix eigenvalue = 6.82E-04
 Guess MOs from SCF MO coefficient file

 -----------------------------------------------------------------------
  General SCF calculation program by
  Eric Jon Sundstrom, Paul Horn, Yuezhi Mao, Dmitri Zuev, Alec White,
  David Stuck, Shaama M.S., Shane Yost, Joonho Lee, David Small,
  Daniel Levine, Susi Lehtola, Hugh Burton, Evgeny Epifanovsky,
  Bang C. Huynh
 -----------------------------------------------------------------------
 Exchange:     0.2000 Hartree-Fock + 0.0800 Slater + 0.7200 B88
 Correlation:  0.1900 VWN1RPA + 0.8100 LYP
 Using SG-1 standard quadrature grid
 A restricted SCF calculation will be
 performed using DIIS
 SCF converges when DIIS error is below 1.0e-08
 ---------------------------------------
  Cycle       Energy         DIIS error
 ---------------------------------------
    1    -225.4805701111      3.00e-05  
    2    -225.4805705831      8.72e-06  
    3    -225.4805705545      1.29e-05  
    4    -225.4805706079      3.68e-06  
    5    -225.4805706126      2.07e-07  
    6    -225.4805706126      5.26e-08  
    7    -225.4805706126      9.36e-08  
    8    -225.4805706126      6.74e-09  Convergence criterion met
 ---------------------------------------
 SCF time:   CPU 1.14s  wall 1.00s 
 SCF   energy in the final basis set =     -225.4805706126
 Total energy in the final basis set =     -225.4805706126

 --------------------------------------------------------------
             Orbital Energies (a.u.) and Symmetries
 --------------------------------------------------------------

 Alpha MOs, Restricted
 -- Occupied --                  
-19.440 -19.258 -19.258  -1.395  -1.124  -0.795  -0.623  -0.612
  1 A1    1 B1    2 A1    3 A1    2 B1    4 A1    1 B2    5 A1                 
 -0.610  -0.381  -0.366  -0.355
  3 B1    1 A2    4 B1    6 A1                                                 
 -- Virtual --                   
 -0.204   0.047   0.067   0.088   0.116   0.126   0.166   0.187
  2 B2    7 A1    8 A1    5 B1    3 B2    9 A1    6 B1    2 A2                 
  0.194   0.203   0.211   0.211   0.270   0.304   0.345   0.895
 10 A1    7 B1   11 A1    4 B2    8 B1   12 A1    9 B1    5 B2                 
  0.896   0.916   0.947   0.975   0.985   0.992   1.010   1.072
 13 A1   14 A1   10 B1   11 B1   15 A1    3 A2    6 B2   12 B1                 
  1.214   1.470   1.491   2.125   2.225   2.315   2.583   2.609
 16 A1   17 A1   13 B1    4 A2   18 A1    7 B2   14 B1   19 A1                 
  2.719   2.731   2.743   2.811   2.938   3.215   3.377   3.422
  5 A2    8 B2   15 B1   20 A1   16 B1    9 B2    6 A2   21 A1                 
  3.799   3.801   4.638   4.679   4.685   4.871   4.898   4.944
 17 B1   22 A1   10 B2   23 A1   18 B1    7 A2   19 B1   11 B2                 
  4.946   5.681   6.333  49.566  49.652  49.740
 24 A1   25 A1   20 B1   26 A1   27 A1   21 B1                                 

 Beta MOs, Restricted
 -- Occupied --                  
-19.440 -19.258 -19.258  -1.395  -1.124  -0.795  -0.623  -0.612
  1 A1    1 B1    2 A1    3 A1    2 B1    4 A1    1 B2    5 A1                 
 -0.610  -0.381  -0.366  -0.355
  3 B1    1 A2    4 B1    6 A1                                                 
 -- Virtual --                   
 -0.204   0.047   0.067   0.088   0.116   0.126   0.166   0.187
  2 B2    7 A1    8 A1    5 B1    3 B2    9 A1    6 B1    2 A2                 
  0.194   0.203   0.211   0.211   0.270   0.304   0.345   0.895
 10 A1    7 B1   11 A1    4 B2    8 B1   12 A1    9 B1    5 B2                 
  0.896   0.916   0.947   0.975   0.985   0.992   1.010   1.072
 13 A1   14 A1   10 B1   11 B1   15 A1    3 A2    6 B2   12 B1                 
  1.214   1.470   1.491   2.125   2.225   2.315   2.583   2.609
 16 A1   17 A1   13 B1    4 A2   18 A1    7 B2   14 B1   19 A1                 
  2.719   2.731   2.743   2.811   2.938   3.215   3.377   3.422
  5 A2    8 B2   15 B1   20 A1   16 B1    9 B2    6 A2   21 A1                 
  3.799   3.801   4.638   4.679   4.685   4.871   4.898   4.944
 17 B1   22 A1   10 B2   23 A1   18 B1    7 A2   19 B1   11 B2                 
  4.946   5.681   6.333  49.566  49.652  49.740
 24 A1   25 A1   20 B1   26 A1   27 A1   21 B1                                 
 --------------------------------------------------------------

          Ground-State Mulliken Net Atomic Charges

     Atom                 Charge (a.u.)
  ----------------------------------------
      1 O                    -0.119838
      2 O                     0.239677
      3 O                    -0.119838
  ----------------------------------------
  Sum of atomic charges =     0.000000

 -----------------------------------------------------------------
                    Cartesian Multipole Moments
 -----------------------------------------------------------------
    Charge (ESU x 10^10)
                 0.0000
    Dipole Moment (Debye)
         X      -0.0000      Y       0.0000      Z      -0.6938
       Tot       0.6938
    Quadrupole Moments (Debye-Ang)
        XX     -17.7492     XY      -0.0000     YY     -14.7051
        XZ      -0.0000     YZ      -0.0000     ZZ     -16.3115
    Octopole Moments (Debye-Ang^2)
       XXX      -0.0000    XXY       0.0000    XYY      -0.0000
       YYY       0.0000    XXZ       0.3164    XYZ      -0.0000
       YYZ      -0.3280    XZZ      -0.0000    YZZ      -0.0000
       ZZZ      -1.2708
    Hexadecapole Moments (Debye-Ang^3)
      XXXX     -88.5650   XXXY      -0.0000   XXYY     -16.0795
      XYYY      -0.0000   YYYY     -10.6582   XXXZ      -0.0000
      XXYZ      -0.0000   XYYZ      -0.0000   YYYZ      -0.0000
      XXZZ     -17.9650   XYZZ      -0.0000   YYZZ      -5.2474
      XZZZ      -0.0000   YZZZ      -0.0000   ZZZZ     -21.7225
 -----------------------------------------------------------------
 Calculating analytic gradient of the SCF energy
 Gradient of SCF Energy
            1           2           3
    1   0.0000335   0.0000000  -0.0000335
    2   0.0000000   0.0000000  -0.0000000
    3   0.0000080  -0.0000160   0.0000080
 Max gradient component =       3.349E-05
 RMS gradient           =       1.709E-05
 Gradient time:  CPU 0.41 s  wall 0.41 s
 Geometry Optimization Parameters
   NAtoms,    NIC,     NZ,  NCons,   NDum,   NFix, NCnnct, MaxDiis
        3       9       0       0       0       0       0       0

 Cartesian Hessian Update
 Hessian updated using BFGS update


** GEOMETRY OPTIMIZATION IN DELOCALIZED INTERNAL COORDINATES **
   Searching for a Minimum

   Optimization Cycle:   7

                       Coordinates (Angstroms)
     ATOM                X               Y               Z
      1  O         1.0793586293    0.0000000000    0.2142431021
      2  O         0.0000000000    0.0000000000   -0.4284862373
      3  O        -1.0793586293    0.0000000000    0.2142431021
   Point Group: c2v   Number of degrees of freedom:     2


   Energy is   -225.480570613

 Hessian updated using BFGS update

  2 Hessian modes will be used to form the next step
  Hessian Eigenvalues:
     0.457220    0.616162

 Minimum search - taking simple RFO step
 Searching for Lamda that Minimizes Along All modes
 Value Taken    Lamda =   0.00000000
 Step Taken.  Stepsize is  0.000085

                             Maximum     Tolerance    Cnvgd?
         Gradient           0.000040      0.000300     YES
         Displacement       0.000067      0.001200     YES
         Energy change     -0.000000      0.000001     YES


                       Distance Matrix (Angstroms)
             O (  1)   O (  2)
   O (  2)  1.256231
   O (  3)  2.158717  1.256231

 Final energy is   -225.48057061258501     


 ******************************
 **  OPTIMIZATION CONVERGED  **
 ******************************

                       Coordinates (Angstroms)
     ATOM                X               Y               Z
      1  O         1.0793586293    0.0000000000    0.2142431021
      2  O         0.0000000000    0.0000000000   -0.4284862373
      3  O        -1.0793586293    0.0000000000    0.2142431021

Z-matrix Print:
$molecule
0 1
O 
O  1 1.256231
O  1 1.256231 2 118.454654
$end


 --------------------------------------------------------------
             Orbital Energies (a.u.) and Symmetries
 --------------------------------------------------------------

 Alpha MOs, Restricted
 -- Occupied --                  
-19.440 -19.258 -19.258  -1.395  -1.124  -0.795  -0.623  -0.612
  1 A1    1 B1    2 A1    3 A1    2 B1    4 A1    1 B2    5 A1                 
 -0.610  -0.381  -0.366  -0.355
  3 B1    1 A2    4 B1    6 A1                                                 
 -- Virtual --                   
 -0.204   0.047   0.067   0.088   0.116   0.126   0.166   0.187
  2 B2    7 A1    8 A1    5 B1    3 B2    9 A1    6 B1    2 A2                 
  0.194   0.203   0.211   0.211   0.270   0.304   0.345   0.895
 10 A1    7 B1   11 A1    4 B2    8 B1   12 A1    9 B1    5 B2                 
  0.896   0.916   0.947   0.975   0.985   0.992   1.010   1.072
 13 A1   14 A1   10 B1   11 B1   15 A1    3 A2    6 B2   12 B1                 
  1.214   1.470   1.491   2.125   2.225   2.315   2.583   2.609
 16 A1   17 A1   13 B1    4 A2   18 A1    7 B2   14 B1   19 A1                 
  2.719   2.731   2.743   2.811   2.938   3.215   3.377   3.422
  5 A2    8 B2   15 B1   20 A1   16 B1    9 B2    6 A2   21 A1                 
  3.799   3.801   4.638   4.679   4.685   4.871   4.898   4.944
 17 B1   22 A1   10 B2   23 A1   18 B1    7 A2   19 B1   11 B2                 
  4.946   5.681   6.333  49.566  49.652  49.740
 24 A1   25 A1   20 B1   26 A1   27 A1   21 B1                                 

 Beta MOs, Restricted
 -- Occupied --                  
-19.440 -19.258 -19.258  -1.395  -1.124  -0.795  -0.623  -0.612
  1 A1    1 B1    2 A1    3 A1    2 B1    4 A1    1 B2    5 A1                 
 -0.610  -0.381  -0.366  -0.355
  3 B1    1 A2    4 B1    6 A1                                                 
 -- Virtual --                   
 -0.204   0.047   0.067   0.088   0.116   0.126   0.166   0.187
  2 B2    7 A1    8 A1    5 B1    3 B2    9 A1    6 B1    2 A2                 
  0.194   0.203   0.211   0.211   0.270   0.304   0.345   0.895
 10 A1    7 B1   11 A1    4 B2    8 B1   12 A1    9 B1    5 B2                 
  0.896   0.916   0.947   0.975   0.985   0.992   1.010   1.072
 13 A1   14 A1   10 B1   11 B1   15 A1    3 A2    6 B2   12 B1                 
  1.214   1.470   1.491   2.125   2.225   2.315   2.583   2.609
 16 A1   17 A1   13 B1    4 A2   18 A1    7 B2   14 B1   19 A1                 
  2.719   2.731   2.743   2.811   2.938   3.215   3.377   3.422
  5 A2    8 B2   15 B1   20 A1   16 B1    9 B2    6 A2   21 A1                 
  3.799   3.801   4.638   4.679   4.685   4.871   4.898   4.944
 17 B1   22 A1   10 B2   23 A1   18 B1    7 A2   19 B1   11 B2                 
  4.946   5.681   6.333  49.566  49.652  49.740
 24 A1   25 A1   20 B1   26 A1   27 A1   21 B1                                 
 --------------------------------------------------------------

          Ground-State Mulliken Net Atomic Charges

     Atom                 Charge (a.u.)
  ----------------------------------------
      1 O                    -0.119838
      2 O                     0.239677
      3 O                    -0.119838
  ----------------------------------------
  Sum of atomic charges =     0.000000

 -----------------------------------------------------------------
                    Cartesian Multipole Moments
 -----------------------------------------------------------------
    Charge (ESU x 10^10)
                 0.0000
    Dipole Moment (Debye)
         X      -0.0000      Y       0.0000      Z      -0.6938
       Tot       0.6938
    Quadrupole Moments (Debye-Ang)
        XX     -17.7492     XY      -0.0000     YY     -14.7051
        XZ      -0.0000     YZ      -0.0000     ZZ     -16.3115
    Octopole Moments (Debye-Ang^2)
       XXX      -0.0000    XXY       0.0000    XYY      -0.0000
       YYY       0.0000    XXZ       0.3164    XYZ      -0.0000
       YYZ      -0.3280    XZZ      -0.0000    YZZ      -0.0000
       ZZZ      -1.2708
    Hexadecapole Moments (Debye-Ang^3)
      XXXX     -88.5650   XXXY      -0.0000   XXYY     -16.0795
      XYYY      -0.0000   YYYY     -10.6582   XXXZ      -0.0000
      XXYZ      -0.0000   XYYZ      -0.0000   YYYZ      -0.0000
      XXZZ     -17.9650   XYZZ      -0.0000   YYZZ      -5.2474
      XZZZ      -0.0000   YZZZ      -0.0000   ZZZZ     -21.7225
 -----------------------------------------------------------------
Archival summary:
1\1\garfield\OPT\ProcedureUnspecified\BasisUnspecified\3\taweetha\FriSep1116:36:522020FriSep1116:36:522020\0\\#,OPT,ProcedureUnspecified,BasisUnspecified,\\0,1\O\O,1,1.25623\O,1,1.25623,2,118.455\\\@

 Total job time:  12.47s(wall), 12.37s(cpu) 
 Fri Sep 11 16:36:52 2020

        *************************************************************
        *                                                           *
        *  Thank you very much for using Q-Chem.  Have a nice day.  *
        *                                                           *
        *************************************************************
