# Supplementary material for: A virtual alternative to molecular model sets: a beginners’ guide to constructing and visualizing molecules in open-source molecular graphics software
Source: BMC Res Notes. 2021 Feb 17;14:66. doi: 10.1186/s13104-021-05461-7 (PMC7887714; doi:10.1186/s13104-021-05461-7)
Supplement: Supplementary file 1 — Additional file 1. Worksheet and files for students. [file 13104_2021_5461_MOESM1_ESM.zip › Tasks_for_students/Task4/A.xyz]

27

Co         0.23320        0.39396       -0.71900
Cl         0.77897       -1.23085       -2.14505
N         -0.24181        1.74327        0.59654
N          1.45735        1.61815       -1.60566
Cl        -1.21401       -1.02252        0.21518
N         -1.15511        0.99417       -1.92670
N          1.63597       -0.19802        0.47702
C         -0.47541        1.66032       -3.03334
C          0.64054        2.49655       -2.44084
C          0.37657        1.31846        1.84971
C          1.76770        0.81324        1.52311
H         -1.27267        1.83771        0.74311
H          2.10404        1.07685       -2.22345
H         -1.78334        1.68284       -1.45423
H          2.55428       -0.32865       -0.00600
H         -1.18482        2.27773       -3.62693
H         -0.02525        0.90243       -3.70952
H          0.18037        3.29251       -1.81779
H          1.25424        2.98707       -3.22803
H         -0.20479        0.48080        2.29080
H          0.40107        2.14930        2.58872
H          2.37119        1.66719        1.15205
H          2.28043        0.39955        2.41907
H         -1.74108        0.21104       -2.29682
H          1.36400       -1.10697        0.91634
H          0.14454        2.67914        0.34270
H          2.04342        2.20089       -0.96902
