# Supplementary material for: A virtual alternative to molecular model sets: a beginners’ guide to constructing and visualizing molecules in open-source molecular graphics software
Source: BMC Res Notes. 2021 Feb 17;14:66. doi: 10.1186/s13104-021-05461-7 (PMC7887714; doi:10.1186/s13104-021-05461-7)
Supplement: Supplementary file 1 — Additional file 1. Worksheet and files for students. [file 13104_2021_5461_MOESM1_ESM.zip › Tasks_for_students/Task4/B.xyz]

27

Co        -1.19604       -0.25195       -0.33415
Cl        -0.58369        1.86584       -0.67109
N         -1.78374       -2.09154       -0.10202
N         -0.88663       -0.07373        1.56879
N         -1.51615       -0.44697       -2.23302
N          0.65421       -0.81494       -0.52535
Cl        -3.28280        0.48106       -0.05201
C          0.39893       -0.70424        1.85881
C          1.32953       -0.40063        0.70167
H         -1.17320       -2.68096        0.50477
H         -2.74373       -2.10051        0.31177
H         -1.63664       -0.51821        2.14636
H         -0.61927       -0.61051       -2.74392
H         -1.99064        0.38412       -2.65466
H          1.14003       -0.37945       -1.34230
H          0.27522       -1.80472        1.92799
H          0.81129       -0.34772        2.82815
H          1.51248        0.69491        0.67859
H          2.31037       -0.91278        0.81423
H          0.73287       -1.85259       -0.60683
H         -0.83287        0.93886        1.82361
C         -1.84547       -2.68381       -1.43682
C         -2.36569       -1.62390       -2.38637
H         -2.48295       -3.59512       -1.44277
H         -0.82683       -2.97453       -1.77048
H         -2.37250       -1.97958       -3.44005
H         -3.40917       -1.37514       -2.09735
