# Supplementary material for: A virtual alternative to molecular model sets: a beginners’ guide to constructing and visualizing molecules in open-source molecular graphics software
Source: BMC Res Notes. 2021 Feb 17;14:66. doi: 10.1186/s13104-021-05461-7 (PMC7887714; doi:10.1186/s13104-021-05461-7)
Supplement: Supplementary file 1 — Additional file 1. Worksheet and files for students. [file 13104_2021_5461_MOESM1_ESM.zip › Tasks_for_students/Task4/C.xyz]

27
	Energy:      21.2883329
Co        -1.41384        0.28154        0.64248
Cl        -0.41575        1.62325        2.13907
N         -1.88512       -0.92963        2.07513
N         -3.05830        1.27074        0.88480
N         -0.94300        1.49261       -0.79012
Cl        -2.41235       -1.06040       -0.85398
N          0.23033       -0.70784        0.40025
C          0.05999       -1.96572        1.12200
H          1.03249       -0.18108        0.81507
C         -0.66356       -1.65292        2.41786
H         -2.60639       -1.61162        1.74732
H         -0.89202       -2.57331        2.99869
H         -0.00571       -1.00462        3.03614
H          1.03935       -2.46080        1.30200
H         -0.57509       -2.65631        0.52616
H          0.45062       -0.90561       -0.60255
H         -2.25459       -0.44319        2.92365
C         -2.16655        2.21015       -1.13691
H         -0.56903        1.00666       -1.63702
C         -2.89170        2.52605        0.15733
H         -3.27604        1.47248        1.88728
H         -2.25867        3.22112        0.75036
H         -3.87278        3.01690       -0.02535
H         -2.82165        1.55714       -1.75316
H         -1.94086        3.12875       -1.72159
H         -0.22553        2.17825       -0.46134
H         -3.86077        0.74098        0.47465
