# Supplementary material for: A virtual alternative to molecular model sets: a beginners’ guide to constructing and visualizing molecules in open-source molecular graphics software
Source: BMC Res Notes. 2021 Feb 17;14:66. doi: 10.1186/s13104-021-05461-7 (PMC7887714; doi:10.1186/s13104-021-05461-7)
Supplement: Supplementary file 1 — Additional file 1. Worksheet and files for students. [file 13104_2021_5461_MOESM1_ESM.zip › Tasks_for_students/Task4/D.xyz]

24

C         -1.00808        2.02817       -0.81820
O         -2.12918        1.69637        0.02170
C         -2.47118        0.29117        0.08880
C         -1.27788       -0.46543        0.71120
O         -1.64768       -1.84523        0.62720
C          0.01082       -0.22553       -0.10690
C          0.26772        1.27357       -0.35510
O          1.20822        1.28037       -1.43780
O          1.04612       -0.75413        0.73350
C         -3.72258        0.25627        0.97960
O         -4.88608        0.54417        0.20580
O         -0.85438        3.41337       -0.61260
H         -2.70438       -0.08303       -0.93420
H         -1.11178       -0.19733        1.77990
H          0.00302       -0.78923       -1.06970
H          0.72312        1.75927        0.53640
H         -1.24148        1.89647       -1.89380
H         -1.12448        3.66497        0.30550
H          1.52452        2.19857       -1.60470
H          1.91682       -0.67413        0.27770
H         -0.89998       -2.40593        0.94880
H         -3.64468        0.96697        1.82160
H         -3.90858       -0.77453        1.35140
H         -4.84578        1.46667       -0.13310
