# Supplementary material for: A virtual alternative to molecular model sets: a beginners’ guide to constructing and visualizing molecules in open-source molecular graphics software
Source: BMC Res Notes. 2021 Feb 17;14:66. doi: 10.1186/s13104-021-05461-7 (PMC7887714; doi:10.1186/s13104-021-05461-7)
Supplement: Supplementary file 1 — Additional file 1. Worksheet and files for students. [file 13104_2021_5461_MOESM1_ESM.zip › Tasks_for_students/Task4/E.xyz]

24

C         -3.46403        1.62113       -0.21056
C         -3.58963        0.10991        0.00292
C         -2.36697       -0.32878       -0.76648
C         -1.34772        0.75925       -0.35230
O         -2.08995        1.95244       -0.11197
C         -0.56162        0.38192        0.92561
C         -4.30592        2.45092        0.76722
O         -0.42636        0.94588       -1.40051
O         -2.66536       -0.21844       -2.13954
O         -3.47163       -0.20914        1.36548
O          0.33968        1.40222        1.26698
O         -5.66496        2.12416        0.65640
H         -3.78781        1.87252       -1.24726
H         -4.55423       -0.30116       -0.37463
H         -2.05704       -1.37913       -0.55472
H         -0.01810       -0.57931        0.77029
H         -1.21873        0.22418        1.79922
H         -4.15609        3.53796        0.57630
H         -3.97874        2.26541        1.81212
H         -0.07207        1.87064       -1.33058
H         -1.95981       -0.71575       -2.63028
H         -3.57462       -1.19410        1.43595
H          1.18993        1.21115        0.79133
H         -5.99920        2.57196       -0.16421
