# Supplementary material for: A virtual alternative to molecular model sets: a beginners’ guide to constructing and visualizing molecules in open-source molecular graphics software
Source: BMC Res Notes. 2021 Feb 17;14:66. doi: 10.1186/s13104-021-05461-7 (PMC7887714; doi:10.1186/s13104-021-05461-7)
Supplement: Supplementary file 1 — Additional file 1. Worksheet and files for students. [file 13104_2021_5461_MOESM1_ESM.zip › Tasks_for_students/Task4/F.xyz]

24

C         -2.39045        1.85087       -0.80177
C         -2.12425        0.52929       -0.06760
C         -0.83339        0.90072        0.61995
C         -0.11745        1.66277       -0.51239
O         -1.13228        2.37919       -1.20396
C         -3.11802        2.90557        0.05740
C          0.92436        2.65966        0.03352
O          0.47668        0.78034       -1.43922
O         -0.11279       -0.16657        1.18860
O         -1.90829       -0.47757       -1.02774
O          1.92189        1.98849        0.75389
O         -4.36378        2.42648        0.48770
H         -3.03539        1.65172       -1.68617
H         -2.95675        0.22114        0.60709
H         -1.08345        1.60885        1.43914
H         -3.25429        3.84136       -0.53167
H         -2.52571        3.19546        0.94800
H          0.41291        3.39097        0.69961
H          1.38138        3.20355       -0.82326
H          1.26493        0.35552       -1.01232
H          0.01983       -0.86508        0.49895
H         -2.02266       -1.34851       -0.56504
H          2.54346        2.68923        1.08150
H         -4.98301        2.50744       -0.28405
