# Supplementary material for: A virtual alternative to molecular model sets: a beginners’ guide to constructing and visualizing molecules in open-source molecular graphics software
Source: BMC Res Notes. 2021 Feb 17;14:66. doi: 10.1186/s13104-021-05461-7 (PMC7887714; doi:10.1186/s13104-021-05461-7)
Supplement: Supplementary file 1 — Additional file 1. Worksheet and files for students. [file 13104_2021_5461_MOESM1_ESM.zip › Tasks_for_students/Task4/G.xyz]

11

Pt        -0.94515        0.15761       -0.32596
Cl        -3.00980       -0.96923       -0.13608
N         -0.02020       -1.62602       -0.74182
H         -0.28763       -2.32867       -0.01692
H          1.01702       -1.50700       -0.73859
N         -1.88589        1.93259        0.09149
H         -2.46000        1.82161        0.95682
H         -2.50695        2.18621       -0.70893
H         -0.32937       -1.95979       -1.68188
H         -1.18318        2.69024        0.24032
Cl         1.12132        1.28791       -0.52659
