# Supplementary material for: A virtual alternative to molecular model sets: a beginners’ guide to constructing and visualizing molecules in open-source molecular graphics software
Source: BMC Res Notes. 2021 Feb 17;14:66. doi: 10.1186/s13104-021-05461-7 (PMC7887714; doi:10.1186/s13104-021-05461-7)
Supplement: Supplementary file 1 — Additional file 1. Worksheet and files for students. [file 13104_2021_5461_MOESM1_ESM.zip › Tasks_for_students/Task4/H.xyz]

11

Pt        -0.76903        0.21398       -0.34123
Cl        -2.89832       -0.78935       -0.16399
N          0.08213       -1.62227       -0.68531
H         -0.58482       -2.38237       -0.42604
H          0.94780       -1.71666       -0.10852
Cl        -1.75409        2.31922        0.06281
H          0.32502       -1.70257       -1.69793
N          1.07242        1.10635       -0.49738
H          1.72564        0.48980       -1.03005
H          1.45274        1.27504        0.46051
H          0.97605        2.01629       -1.00059
