# Supplementary material for: A virtual alternative to molecular model sets: a beginners’ guide to constructing and visualizing molecules in open-source molecular graphics software
Source: BMC Res Notes. 2021 Feb 17;14:66. doi: 10.1186/s13104-021-05461-7 (PMC7887714; doi:10.1186/s13104-021-05461-7)
Supplement: Supplementary file 1 — Additional file 1. Worksheet and files for students. [file 13104_2021_5461_MOESM1_ESM.zip › Tasks_for_students/Task4/I.xyz]

11

C         -1.49386        0.57184        0.01637
C         -0.22576        1.41993       -0.00138
C          1.02509        0.54644        0.00459
H         -2.38475        1.23458        0.01157
H         -1.52410       -0.05835        0.93076
H         -1.53283       -0.08320       -0.88005
H         -0.21493        2.08012        0.89260
H         -0.22362        2.05534       -0.91319
H          1.05118       -0.08431        0.91872
H          1.92908        1.19109       -0.00861
H          1.04245       -0.10916       -0.89210
