# Supplementary material for: A virtual alternative to molecular model sets: a beginners’ guide to constructing and visualizing molecules in open-source molecular graphics software
Source: BMC Res Notes. 2021 Feb 17;14:66. doi: 10.1186/s13104-021-05461-7 (PMC7887714; doi:10.1186/s13104-021-05461-7)
Supplement: Supplementary file 1 — Additional file 1. Worksheet and files for students. [file 13104_2021_5461_MOESM1_ESM.zip › Tasks_for_students/Task4/J.xyz]

7

C         -2.93462        0.25607        0.03232
C         -1.67904       -0.09603       -0.02458
C         -0.42357       -0.44861       -0.08148
H         -3.57711       -0.15063        0.80544
H         -3.33589        0.95289       -0.69525
H          0.33074        0.14928        0.41798
H         -0.13523       -1.34052       -0.62667
