# Supplementary material for: A virtual alternative to molecular model sets: a beginners’ guide to constructing and visualizing molecules in open-source molecular graphics software
Source: BMC Res Notes. 2021 Feb 17;14:66. doi: 10.1186/s13104-021-05461-7 (PMC7887714; doi:10.1186/s13104-021-05461-7)
Supplement: Supplementary file 1 — Additional file 1. Worksheet and files for students. [file 13104_2021_5461_MOESM1_ESM.zip › Tasks_for_students/Task4/K.xyz]

9

C         -2.20151        1.05421       -0.00001
C         -0.74197        1.38769       -0.00000
C          0.18589        0.42804       -0.00000
H         -2.79970        1.98931       -0.00001
H         -2.45583        0.46472        0.90615
H         -2.45582        0.46472       -0.90617
H         -0.43345        2.42895        0.00000
H         -0.09577       -0.62080       -0.00001
H          1.23884        0.69049        0.00000
