# Supplementary material for: A virtual alternative to molecular model sets: a beginners’ guide to constructing and visualizing molecules in open-source molecular graphics software
Source: BMC Res Notes. 2021 Feb 17;14:66. doi: 10.1186/s13104-021-05461-7 (PMC7887714; doi:10.1186/s13104-021-05461-7)
Supplement: Supplementary file 1 — Additional file 1. Worksheet and files for students. [file 13104_2021_5461_MOESM1_ESM.zip › Tasks_for_students/Task4/L.xyz]

12

C         -0.88591        1.42128       -0.26118
O          0.15784        1.10164       -0.80796
O         -2.06441        1.30291       -0.87016
H         -1.95296        0.96452       -1.75103
C         -0.91789        1.90434        1.16424
C         -2.33442        1.77312        1.76284
H         -2.66514        0.72498        1.71166
H         -2.31632        2.09506        2.81482
H         -3.04041        2.40766        1.20605
O         -0.02206        1.11359        1.95542
H          0.86779        1.18477        1.62904
H         -0.60505        2.95934        1.20334
