# Supplementary material for: A virtual alternative to molecular model sets: a beginners’ guide to constructing and visualizing molecules in open-source molecular graphics software
Source: BMC Res Notes. 2021 Feb 17;14:66. doi: 10.1186/s13104-021-05461-7 (PMC7887714; doi:10.1186/s13104-021-05461-7)
Supplement: Supplementary file 1 — Additional file 1. Worksheet and files for students. [file 13104_2021_5461_MOESM1_ESM.zip › Tasks_for_students/Task4/M.xyz]

12

C         -0.95312        1.22905       -0.21370
O         -0.20307        0.31680       -0.52181
O         -1.81209        1.76540       -1.07900
H         -1.75018        1.32845       -1.92074
C         -0.94337        1.83932        1.16028
C         -2.31506        1.63504        1.83824
H         -2.52724        0.55860        1.92190
H         -2.29701        2.07992        2.84439
H         -3.10834        2.11426        1.24518
O         -0.63833        3.23618        1.06722
H         -0.16733        1.35375        1.77145
H         -1.28696        3.68693        0.53871
