# Supplementary material for: A virtual alternative to molecular model sets: a beginners’ guide to constructing and visualizing molecules in open-source molecular graphics software
Source: BMC Res Notes. 2021 Feb 17;14:66. doi: 10.1186/s13104-021-05461-7 (PMC7887714; doi:10.1186/s13104-021-05461-7)
Supplement: Supplementary file 1 — Additional file 1. Worksheet and files for students. [file 13104_2021_5461_MOESM1_ESM.zip › Tasks_for_students/Task4/N.xyz]

18

C         -1.85918        0.02447        0.21116
C         -1.11947        1.28364       -0.26387
C          0.33252        1.27006        0.23599
C          1.05519        0.00832       -0.25808
C          0.31548       -1.25085        0.21695
C         -1.13651       -1.23726       -0.28290
H         -2.90125        0.03443       -0.17417
H         -1.89952        0.01635        1.32289
H         -1.63840        2.18914        0.11731
H         -1.12767        1.32023       -1.37572
H          0.34110        1.28974        1.34826
H          0.86368        2.17411       -0.13153
H          2.09726       -0.00163        0.12726
H          1.09553        0.01644       -1.36980
H          0.32368       -1.28744        1.32881
H          0.83441       -2.15635       -0.16422
H         -1.66767       -2.14132        0.08461
H         -1.14509       -1.25695       -1.39518
