# Supplementary material for: A virtual alternative to molecular model sets: a beginners’ guide to constructing and visualizing molecules in open-source molecular graphics software
Source: BMC Res Notes. 2021 Feb 17;14:66. doi: 10.1186/s13104-021-05461-7 (PMC7887714; doi:10.1186/s13104-021-05461-7)
Supplement: Supplementary file 1 — Additional file 1. Worksheet and files for students. [file 13104_2021_5461_MOESM1_ESM.zip › Tasks_for_students/Task4/O.xyz]

18

C          0.00000        0.00000        0.00000
C          1.53000        0.00000        0.00000
C          2.04072        0.00000        1.44224
C          1.53145        1.24902        2.16439
C          0.00145        1.24990        2.16592
C         -0.51072        0.00148        1.44481
H         -0.36719       -0.89799       -0.51845
H         -0.36719        0.89799       -0.51845
H          1.89615       -0.89799       -0.51919
H          1.89615        0.89799       -0.51919
H          3.14072       -0.00064        1.44114
H          1.67458       -0.89862        1.96033
H          1.89864        2.14700        1.64593
H          1.89968        1.24838        3.20092
H         -0.36504        1.25118        3.20308
H         -0.36331        2.14895        1.64759
H         -1.61072        0.00148        1.44542
H         -0.14429       -0.89598        1.96471
