# Supplementary material for: A virtual alternative to molecular model sets: a beginners’ guide to constructing and visualizing molecules in open-source molecular graphics software
Source: BMC Res Notes. 2021 Feb 17;14:66. doi: 10.1186/s13104-021-05461-7 (PMC7887714; doi:10.1186/s13104-021-05461-7)
Supplement: Supplementary file 1 — Additional file 1. Worksheet and files for students. [file 13104_2021_5461_MOESM1_ESM.zip › Tasks_for_students/Task4/P.xyz]

14

C         -1.80251        1.11153        1.00879
C         -0.26552        0.93636        1.03397
C          0.23218        0.27557        2.33848
C         -2.55112       -0.23956        1.02426
H         -2.07131        1.64416        0.08352
H         -2.12266        1.71694        1.87055
H          0.19410        1.93370        0.95544
H          0.05465        0.33107        0.17213
H         -0.13604        0.83856        3.20915
H          1.33254        0.28179        2.34718
H         -0.11275       -0.76635        2.40358
H         -2.19224       -0.87748        0.20276
H         -3.62773       -0.05527        0.89057
H         -2.40071       -0.75730        1.98245
