# Supplementary material for: A virtual alternative to molecular model sets: a beginners’ guide to constructing and visualizing molecules in open-source molecular graphics software
Source: BMC Res Notes. 2021 Feb 17;14:66. doi: 10.1186/s13104-021-05461-7 (PMC7887714; doi:10.1186/s13104-021-05461-7)
Supplement: Supplementary file 1 — Additional file 1. Worksheet and files for students. [file 13104_2021_5461_MOESM1_ESM.zip › Tasks_for_students/Task4/Q.xyz]

14

C         -1.80251        1.11153        1.00879
C         -0.26552        0.93636        1.03397
C          0.15847       -0.54671        1.11671
C         -2.55112       -0.23956        1.02426
H         -2.07131        1.64416        0.08352
H         -2.12266        1.71694        1.87055
H          0.12386        1.45647        1.92276
H          0.17634        1.39348        0.13539
H         -0.32876       -1.02943        1.97705
H          1.24989       -0.60163        1.24592
H         -0.11248       -1.08134        0.19499
H         -2.19224       -0.87748        0.20276
H         -3.62773       -0.05527        0.89057
H         -2.40071       -0.75730        1.98245
