# Supplementary material for: A virtual alternative to molecular model sets: a beginners’ guide to constructing and visualizing molecules in open-source molecular graphics software
Source: BMC Res Notes. 2021 Feb 17;14:66. doi: 10.1186/s13104-021-05461-7 (PMC7887714; doi:10.1186/s13104-021-05461-7)
Supplement: Supplementary file 1 — Additional file 1. Worksheet and files for students. [file 13104_2021_5461_MOESM1_ESM.zip › Tasks_for_students/Task4/R.xyz]

14

C         -1.80046        1.12356        1.01999
C         -0.26752        0.93167        1.01809
C          0.19696        0.29691        2.34631
C         -2.26493        1.75832       -0.30823
H         -2.08844        1.78173        1.85401
H         -2.29388        0.14752        1.14485
H          0.22591        1.90771        0.89322
H          0.02047        0.27350        0.18407
H         -0.07475        0.94999        3.18916
H          1.28954        0.16722        2.32865
H         -0.28036       -0.68552        2.47945
H         -1.78761        2.74076       -0.44137
H         -3.35751        1.88801       -0.29057
H         -1.99321        1.10525       -1.15109
