# Supplementary material for: A virtual alternative to molecular model sets: a beginners’ guide to constructing and visualizing molecules in open-source molecular graphics software
Source: BMC Res Notes. 2021 Feb 17;14:66. doi: 10.1186/s13104-021-05461-7 (PMC7887714; doi:10.1186/s13104-021-05461-7)
Supplement: Supplementary file 1 — Additional file 1. Worksheet and files for students. [file 13104_2021_5461_MOESM1_ESM.zip › Tasks_for_students/Task4/S.xyz]

21
	Energy:      46.0381628
C         -2.58550        0.63816       -0.08459
C         -1.36664        1.40984       -0.15795
C         -0.09582        0.71484       -0.14026
C         -0.10454       -0.69439       -0.05169
C         -1.28071       -1.43916        0.01907
C         -2.49935       -0.76506        0.00170
C         -1.48713        2.92503       -0.25074
N         -3.91257        1.21668       -0.09377
N          1.20416        1.34803       -0.20644
N         -1.23746       -2.86838        0.10785
O          1.33325        2.52779       -0.28237
O          2.19532        0.68077       -0.18512
O         -4.08872        2.39351       -0.16391
O         -4.87378        0.50972       -0.02980
O         -2.24719       -3.50368        0.16835
O         -0.19118       -3.44449        0.12260
H          0.83291       -1.23439       -0.03694
H         -3.40613       -1.35293        0.05712
H         -2.05022        3.19063       -1.16990
H         -0.58393        3.53528       -0.30779
H         -2.01283        3.30512        0.65018
