# Supplementary material for: A virtual alternative to molecular model sets: a beginners’ guide to constructing and visualizing molecules in open-source molecular graphics software
Source: BMC Res Notes. 2021 Feb 17;14:66. doi: 10.1186/s13104-021-05461-7 (PMC7887714; doi:10.1186/s13104-021-05461-7)
Supplement: Supplementary file 1 — Additional file 1. Worksheet and files for students. [file 13104_2021_5461_MOESM1_ESM.zip › Tasks_for_students/Task4/T.xyz]

22
	Energy:      36.1963913
C         -1.73727        1.20116        0.00062
C         -0.46576        1.85935        0.00036
C          0.72943        1.05887        0.00107
C          0.60379       -0.34675        0.00199
C         -0.64050       -0.98502        0.00225
C         -1.79505       -0.19949        0.00156
C         -0.35865        3.37349       -0.00064
C         -3.08775        1.88852       -0.00003
N          2.06315        1.61308        0.00088
N         -0.73009       -2.41377        0.00320
O          2.25426        2.78994        0.00011
O          3.01291        0.88818        0.00150
O          0.25867       -3.08390        0.00379
O         -1.79507       -2.95466        0.00342
H          1.49466       -0.96112        0.00253
H         -2.76451       -0.68500        0.00175
H         -1.30132        3.93423       -0.00115
H          0.18111        3.70664       -0.91171
H          0.18086        3.70786        0.91012
H         -3.09058        2.98667       -0.00077
H         -3.65596        1.57366        0.90113
H         -3.65571        1.57244       -0.90092
