# Supplementary material for: A virtual alternative to molecular model sets: a beginners’ guide to constructing and visualizing molecules in open-source molecular graphics software
Source: BMC Res Notes. 2021 Feb 17;14:66. doi: 10.1186/s13104-021-05461-7 (PMC7887714; doi:10.1186/s13104-021-05461-7)
Supplement: Supplementary file 1 — Additional file 1. Worksheet and files for students. [file 13104_2021_5461_MOESM1_ESM.zip › Tasks_for_students/Task4/U.xyz]

19

C         -1.67248        1.22771        0.00020
C         -0.41382        1.85332        0.00065
C          0.76640        1.05005        0.00197
C          0.61892       -0.35637        0.00279
C         -0.64473       -0.97009        0.00233
C         -1.78764       -0.15954        0.00103
C         -0.38613        3.36084       -0.00032
N          2.09314        1.60588        0.00251
N         -0.76072       -2.39407        0.00318
O          2.29902        2.90433        0.00180
O          3.04545        0.88462        0.00364
O          0.31524       -3.15262        0.00440
O         -1.83514       -2.91589        0.00279
H          1.50064       -0.98362        0.00380
H         -2.77727       -0.59871        0.00064
H         -1.40779        3.79742       -0.00130
H          0.12914        3.73045       -0.91140
H          0.12791        3.73164        0.91098
H         -2.58135        1.81729       -0.00080
