# Supplementary material for: A virtual alternative to molecular model sets: a beginners’ guide to constructing and visualizing molecules in open-source molecular graphics software
Source: BMC Res Notes. 2021 Feb 17;14:66. doi: 10.1186/s13104-021-05461-7 (PMC7887714; doi:10.1186/s13104-021-05461-7)
Supplement: Supplementary file 1 — Additional file 1. Worksheet and files for students. [file 13104_2021_5461_MOESM1_ESM.zip › Tasks_for_students/Task4/V.xyz]

6
	Energy:       2.7319768
C         -2.66893        1.55152       -0.05484
C         -1.34603        1.71160       -0.20746
F         -3.46195        2.63521        0.15685
Br        -3.51470       -0.16812       -0.12204
Cl        -0.64311        3.32159       -0.13318
I         -0.01759        0.09303       -0.54201
