# Supplementary material for: A virtual alternative to molecular model sets: a beginners’ guide to constructing and visualizing molecules in open-source molecular graphics software
Source: BMC Res Notes. 2021 Feb 17;14:66. doi: 10.1186/s13104-021-05461-7 (PMC7887714; doi:10.1186/s13104-021-05461-7)
Supplement: Supplementary file 1 — Additional file 1. Worksheet and files for students. [file 13104_2021_5461_MOESM1_ESM.zip › Tasks_for_students/Task4/W.xyz]

6
	Energy:       2.2383793
C         -2.65106        1.80024       -0.01723
C         -1.31120        1.77091        0.00357
F         -3.30025        2.93628       -0.38437
Br        -3.71315        0.27576        0.45891
I         -0.19040        3.48252       -0.53163
Cl        -0.41936        0.32713        0.47075
