# Supplementary material for: A virtual alternative to molecular model sets: a beginners’ guide to constructing and visualizing molecules in open-source molecular graphics software
Source: BMC Res Notes. 2021 Feb 17;14:66. doi: 10.1186/s13104-021-05461-7 (PMC7887714; doi:10.1186/s13104-021-05461-7)
Supplement: Supplementary file 1 — Additional file 1. Worksheet and files for students. [file 13104_2021_5461_MOESM1_ESM.zip › Tasks_for_students/Task4/X.xyz]

18

C         -2.19575        1.77800       -0.31027
C         -0.75699        1.95452        0.22176
C          0.13317        0.76819       -0.20834
C         -0.47629       -0.56136        0.28695
C         -1.91505       -0.73428       -0.24487
C         -2.79172        0.45221        0.20842
H         -2.19255        1.77522       -1.41063
H         -2.81692        2.61660        0.03985
H         -0.78210        2.00907        1.32085
H         -0.33232        2.89081       -0.17126
H          1.13221        0.88961        0.23746
Cl         0.32440        0.74601       -1.96661
H         -0.49351       -0.56577        1.38754
F          0.29200       -1.59999       -0.13964
H         -3.80986        0.32799       -0.19114
H         -2.33645       -1.67061        0.15155
H         -2.84012        0.47536        1.30783
H         -1.90471       -0.78791       -1.34377
