# Supplementary material for: A virtual alternative to molecular model sets: a beginners’ guide to constructing and visualizing molecules in open-source molecular graphics software
Source: BMC Res Notes. 2021 Feb 17;14:66. doi: 10.1186/s13104-021-05461-7 (PMC7887714; doi:10.1186/s13104-021-05461-7)
Supplement: Supplementary file 1 — Additional file 1. Worksheet and files for students. [file 13104_2021_5461_MOESM1_ESM.zip › Tasks_for_students/Task4/Y.xyz]

18

C         -2.19820        1.79707       -0.34370
C         -0.75645        1.97179        0.17896
C          0.11662        0.78159       -0.27205
C         -0.47948       -0.54031        0.25600
C         -1.92180       -0.71541       -0.26465
C         -2.79489        0.47520        0.18443
H         -2.19225        1.78581       -1.44427
H         -2.81634        2.64011        0.00109
H         -0.76697        2.02524        1.27832
H         -0.33391        2.90667       -0.21995
H          1.13612        0.90567        0.12385
H          0.16149        0.75274       -1.37130
H         -0.48426       -0.52852        1.35663
Cl         0.51529       -1.89569       -0.29055
F         -1.91462       -0.78784       -1.62338
H         -3.81370        0.34941       -0.21261
H         -2.34355       -1.64989        0.13583
H         -2.84065        0.50460        1.28378
