# Supplementary material for: A virtual alternative to molecular model sets: a beginners’ guide to constructing and visualizing molecules in open-source molecular graphics software
Source: BMC Res Notes. 2021 Feb 17;14:66. doi: 10.1186/s13104-021-05461-7 (PMC7887714; doi:10.1186/s13104-021-05461-7)
Supplement: Supplementary file 1 — Additional file 1. Worksheet and files for students. [file 13104_2021_5461_MOESM1_ESM.zip › Tasks_for_students/Task4/Z.xyz]

18

C         -2.21541        1.81901       -0.36574
C         -0.77251        1.99229        0.15358
C          0.10093        0.80600       -0.30871
C         -0.48564       -0.53168        0.19240
C         -1.93994       -0.69455       -0.30019
C         -2.81009        0.49512        0.15891
H         -2.21243        1.81175       -1.46636
H         -2.83299        2.66055       -0.01631
H         -0.78026        2.04838        1.25249
H         -0.35305        2.92835       -0.24584
H          1.12189        0.92663        0.08440
H          0.14248        0.79477       -1.40854
Cl        -0.41795       -0.61345        1.95805
F         -1.95099       -0.76244       -1.65920
H         -3.82888        0.37158       -0.23887
H         -2.35790       -1.63097        0.09970
H         -2.85944        0.52298        1.25782
H          0.11976       -1.35962       -0.20701
