# Supplementary material for: A virtual alternative to molecular model sets: a beginners’ guide to constructing and visualizing molecules in open-source molecular graphics software
Source: BMC Res Notes. 2021 Feb 17;14:66. doi: 10.1186/s13104-021-05461-7 (PMC7887714; doi:10.1186/s13104-021-05461-7)
Supplement: Supplementary file 2 — Additional file 2. Grading criteria and complete solutions inclusive of optional exercises. [file 13104_2021_5461_MOESM2_ESM.zip › Task4/Aspirin.xyz]

21
	Energy:      32.8848195
C         -2.40461        0.31665        0.03154
C         -2.62277        1.72466       -0.06509
C         -1.52149        2.58832        0.13989
C         -0.25376        2.09385        0.43442
C         -0.04808        0.72555        0.53684
C         -1.10713       -0.15686        0.34045
H          0.57181        2.77707        0.58825
H         -1.63465        3.66326        0.07414
H         -0.88711       -1.20575        0.44880
H          0.93746        0.34480        0.77332
C         -3.95283        2.36936       -0.37680
O         -5.10338        1.69166       -0.60088
H         -5.22648        0.73923       -0.59219
O         -4.01456        3.58831       -0.43495
O         -3.44692       -0.53656       -0.15532
C         -3.47271       -1.88019       -0.37468
C         -4.79416       -2.57937       -0.37059
H         -5.27249       -2.46004        0.62374
H         -4.67004       -3.66297       -0.58264
H         -5.45073       -2.13406       -1.14698
O         -2.45955       -2.51642       -0.61895
