# Supplementary material for: A virtual alternative to molecular model sets: a beginners’ guide to constructing and visualizing molecules in open-source molecular graphics software
Source: BMC Res Notes. 2021 Feb 17;14:66. doi: 10.1186/s13104-021-05461-7 (PMC7887714; doi:10.1186/s13104-021-05461-7)
Supplement: Supplementary file 2 — Additional file 2. Grading criteria and complete solutions inclusive of optional exercises. [file 13104_2021_5461_MOESM2_ESM.zip › Task4/Paracetamol.xyz]

19

C         -2.39148        0.33831        0.05113
C         -2.64218        1.71985        0.06975
C         -1.61326        2.64493        0.25075
C         -0.29935        2.20558        0.41869
C         -0.02378        0.83242        0.40397
C         -1.05489       -0.09694        0.22246
O          0.68723        3.10798        0.59285
H         -1.84192        3.70265        0.25978
H         -0.76571       -1.13206        0.22289
H          0.99258        0.48141        0.53348
N         -3.51834       -0.53103       -0.14153
C         -3.52315       -1.89635       -0.19641
C         -4.82056       -2.62084       -0.40723
H         -5.52158       -2.37834        0.41873
H         -4.66162       -3.72044       -0.42873
H         -5.27037       -2.30702       -1.37245
O         -2.50216       -2.55258       -0.07930
H          1.61075        2.84423        0.71264
H         -4.43461       -0.06766       -0.25187
