# Supplementary material for: A virtual alternative to molecular model sets: a beginners’ guide to constructing and visualizing molecules in open-source molecular graphics software
Source: BMC Res Notes. 2021 Feb 17;14:66. doi: 10.1186/s13104-021-05461-7 (PMC7887714; doi:10.1186/s13104-021-05461-7)
Supplement: Supplementary file 2 — Additional file 2. Grading criteria and complete solutions inclusive of optional exercises. [file 13104_2021_5461_MOESM2_ESM.zip › Task4/Structures-1.cdxml]

<?xml version="1.0" encoding="UTF-8" ?>
<!DOCTYPE CDXML SYSTEM "http://www.cambridgesoft.com/xml/cdxml.dtd" >
<CDXML
 CreationProgram="ChemDraw 19.0.1.32"
 Name="Task 4 Chemdraw (1).cdxml"
 BoundingBox="28.96 23.88 436.22 676.73"
 WindowPosition="0 0"
 WindowSize="0 0"
 FractionalWidths="yes"
 InterpretChemically="yes"
 ShowAtomQuery="yes"
 ShowAtomStereo="no"
 ShowAtomEnhancedStereo="yes"
 ShowAtomNumber="no"
 ShowResidueID="no"
 ShowBondQuery="yes"
 ShowBondRxn="yes"
 ShowBondStereo="no"
 ShowTerminalCarbonLabels="no"
 ShowNonTerminalCarbonLabels="no"
 HideImplicitHydrogens="no"
 Magnification="1050"
 LabelFont="21"
 LabelSize="10"
 LabelFace="96"
 CaptionFont="20"
 CaptionSize="12"
 HashSpacing="2.70"
 MarginWidth="2"
 LineWidth="1"
 BoldWidth="4"
 BondLength="30"
 BondSpacing="12"
 ChainAngle="120"
 LabelJustification="Auto"
 CaptionJustification="Left"
 AminoAcidTermini="HOH"
 ShowSequenceTermini="yes"
 ShowSequenceBonds="yes"
 ShowSequenceUnlinkedBranches="no"
 ResidueWrapCount="40"
 ResidueBlockCount="10"
 ResidueZigZag="yes"
 NumberResidueBlocks="no"
 PrintMargins="36 36 36 36"
 MacPrintInfo="00030000004800480000000003390242FFF8FFF80341024B0367057A03DF00020000004800480000000003390242000100000064000000010001010100000001270F000100010000000000000000000000000002001901900000000000400000000000000000000100000000000000000000000000000000"
 ChemPropName=""
 ChemPropFormula="Chemical Formula: "
 ChemPropExactMass="Exact Mass: "
 ChemPropMolWt="Molecular Weight: "
 ChemPropMOverZ="m/z: "
 ChemPropAnalysis="Elemental Analysis: "
 ChemPropBoilingPt="Boiling Point: "
 ChemPropMeltingPt="Melting Point: "
 ChemPropCritTemp="Critical Temp: "
 ChemPropCritPres="Critical Pres: "
 ChemPropCritVol="Critical Vol: "
 ChemPropGibbs="Gibbs Energy: "
 ChemPropLogP="Log P: "
 ChemPropMR="MR: "
 ChemPropHenry="Henry&apos;s Law: "
 ChemPropEForm="Heat of Form: "
 ChemProptPSA="tPSA: "
 ChemPropID=""
 ChemPropFragmentLabel=""
 color="0"
 bgcolor="1"
 RxnAutonumberStart="1"
 RxnAutonumberConditions="no"
 RxnAutonumberStyle="Roman"
 RxnAutonumberFormat="(#)"
><colortable>
<color r="1" g="1" b="1"/>
<color r="0" g="0" b="0"/>
<color r="1" g="0" b="0"/>
<color r="1" g="1" b="0"/>
<color r="0" g="1" b="0"/>
<color r="0" g="1" b="1"/>
<color r="0" g="0" b="1"/>
<color r="1" g="0" b="1"/>
</colortable><fonttable>
<font id="20" charset="x-mac-roman" name="Times"/>
<font id="21" charset="x-mac-roman" name="Helvetica"/>
</fonttable><page
 id="1474"
 BoundingBox="0 0 523.20 769.80"
 HeaderPosition="36"
 FooterPosition="36"
 PrintTrimMarks="yes"
 HeightPages="1"
 WidthPages="1"
><group
 id="1169"
 BoundingBox="174.87 369.10 254.43 444.19"
 Z="529"
><fragment
 id="1058"
 BoundingBox="174.87 369.10 254.43 444.19"
 Z="530"
><n
 id="1059"
 p="213.69 394.70"
 xyz="213.69 394.70 1.47"
 Z="531"
 AS="N"
/><n
 id="1063"
 p="214.30 394.98"
 xyz="214.30 394.98 1.42"
 Z="534"
 Geometry="Tetrahedral"
 AS="N"
 BondOrdering="1070 1071 1072 1073"
/><n
 id="1064"
 p="213.67 435.61"
 xyz="213.67 435.61 -5.97"
 Z="535"
 NumHydrogens="3"
 NeedsClean="yes"
 AS="N"
><t
 p="218.73 440.77"
 BoundingBox="193.77 430.45 218.14 444.19"
 LabelJustification="Right"
 Justification="Right"
 LabelAlignment="Right"
><s font="21" size="14" color="0" face="96">CH3</s></t></n><n
 id="1065"
 p="178.82 374.12"
 xyz="178.82 374.12 5.21"
 Z="537"
 Element="1"
 NumHydrogens="0"
 NeedsClean="yes"
 AS="N"
><t
 p="173.76 379.14"
 BoundingBox="174.87 369.10 182.84 379.14"
 LabelJustification="Left"
><s font="21" size="14" color="0" face="96">H</s></t></n><n
 id="1066"
 p="250.41 375.20"
 xyz="250.41 375.20 5.02"
 Z="539"
 Element="1"
 NumHydrogens="0"
 NeedsClean="yes"
 AS="N"
><t
 p="245.35 380.22"
 BoundingBox="246.46 370.18 254.43 380.22"
 LabelJustification="Left"
><s font="21" size="14" color="0" face="96">H</s></t></n><b
 id="1070"
 Z="532"
 B="1059"
 E="1063"
 BS="N"
/><b
 id="1071"
 Z="536"
 B="1063"
 E="1064"
 BS="N"
 CrossingBonds="1186"
/><b
 id="1072"
 Z="538"
 B="1063"
 E="1065"
 BS="N"
/><b
 id="1073"
 Z="540"
 B="1063"
 E="1066"
 BS="N"
/></fragment></group><group
 id="1196"
 BoundingBox="317.43 356.89 410.12 449.22"
 Z="553"
><fragment
 id="1197"
 BoundingBox="317.43 356.89 410.12 449.22"
 Z="554"
><n
 id="1198"
 p="355.48 401.28"
 Z="555"
 AS="N"
/><n
 id="1199"
 p="355.48 361.91"
 Z="556"
 Element="1"
 NumHydrogens="0"
 NeedsClean="yes"
 AS="N"
><t
 p="350.42 366.93"
 BoundingBox="351.53 356.89 359.50 366.93"
 LabelJustification="Left"
 LabelAlignment="Left"
><s font="21" size="14" color="0" face="96">H</s></t></n><n
 id="1200"
 p="321.38 420.96"
 Z="558"
 Element="1"
 NumHydrogens="0"
 NeedsClean="yes"
 AS="N"
><t
 p="316.32 425.98"
 BoundingBox="317.43 415.94 325.40 425.98"
 LabelJustification="Left"
><s font="21" size="14" color="0" face="96">H</s></t></n><n
 id="1201"
 p="389.57 420.96"
 Z="560"
 NumHydrogens="3"
 NeedsClean="yes"
 AS="N"
><t
 p="384.51 426.12"
 BoundingBox="385.13 415.80 410.12 429.54"
 LabelJustification="Left"
 LabelAlignment="Left"
><s font="21" size="14" color="0" face="96">CH3</s></t></n><n
 id="1202"
 p="355.48 401.28"
 Z="564"
 AS="N"
/><n
 id="1203"
 p="355.48 440.64"
 Z="565"
 NumHydrogens="3"
 NeedsClean="yes"
 AS="N"
><t
 p="350.42 445.80"
 BoundingBox="351.04 435.48 376.03 449.22"
 LabelJustification="Left"
 LabelAlignment="Left"
><s font="21" size="14" color="0" face="96">CH3</s></t></n><n
 id="1204"
 p="389.57 381.59"
 Z="567"
 Element="1"
 NumHydrogens="0"
 NeedsClean="yes"
 AS="N"
><t
 p="384.51 386.61"
 BoundingBox="385.62 376.57 393.59 386.61"
 LabelJustification="Left"
><s font="21" size="14" color="0" face="96">H</s></t></n><n
 id="1205"
 p="321.38 381.59"
 Z="569"
 Element="1"
 NumHydrogens="0"
 NeedsClean="yes"
 AS="N"
><t
 p="316.32 386.61"
 BoundingBox="317.43 376.57 325.40 386.61"
 LabelJustification="Left"
><s font="21" size="14" color="0" face="96">H</s></t></n><b
 id="1206"
 Z="557"
 B="1198"
 E="1199"
 BS="N"
/><b
 id="1207"
 Z="559"
 B="1198"
 E="1200"
 BS="N"
/><b
 id="1208"
 Z="561"
 B="1198"
 E="1201"
 BS="N"
/><b
 id="1209"
 Z="562"
 B="1198"
 E="1202"
 BS="N"
/><b
 id="1210"
 Z="566"
 B="1202"
 E="1203"
 BS="N"
/><b
 id="1211"
 Z="568"
 B="1202"
 E="1204"
 BS="N"
/><b
 id="1212"
 Z="570"
 B="1202"
 E="1205"
 BS="N"
/></fragment></group><group
 id="1454"
 BoundingBox="36.84 358.82 114.36 452.83"
 Z="720"
><fragment
 id="1455"
 BoundingBox="36.84 358.82 114.36 452.83"
 Z="721"
><n
 id="1456"
 p="75.57 404.12"
 Z="722"
 Warning="This atom is very close to another atom or bond."
 AS="N"
/><n
 id="1457"
 p="75.57 363.98"
 Z="723"
 NumHydrogens="3"
 NeedsClean="yes"
 AS="N"
><t
 p="70.51 369.13"
 BoundingBox="71.13 358.82 96.12 372.55"
 LabelJustification="Left"
 LabelAlignment="Left"
><s font="21" size="14" color="0" face="96">CH3</s></t></n><n
 id="1458"
 p="40.80 424.18"
 Z="725"
 Element="1"
 NumHydrogens="0"
 NeedsClean="yes"
 AS="N"
><t
 p="35.74 429.20"
 BoundingBox="36.84 419.15 44.82 429.20"
 LabelJustification="Left"
><s font="21" size="14" color="0" face="96">H</s></t></n><n
 id="1459"
 p="110.34 424.18"
 Z="727"
 Element="1"
 NumHydrogens="0"
 NeedsClean="yes"
 AS="N"
><t
 p="105.28 429.20"
 BoundingBox="106.38 419.15 114.36 429.20"
 LabelJustification="Left"
><s font="21" size="14" color="0" face="96">H</s></t></n><n
 id="1460"
 p="75.57 404.12"
 Z="731"
 Warning="This atom is very close to another atom or bond."
 AS="N"
/><n
 id="1461"
 p="75.57 444.26"
 Z="732"
 NumHydrogens="3"
 NeedsClean="yes"
 AS="N"
><t
 p="70.51 449.41"
 BoundingBox="71.13 439.10 96.12 452.83"
 LabelJustification="Left"
 LabelAlignment="Left"
><s font="21" size="14" color="0" face="96">CH3</s></t></n><n
 id="1462"
 p="110.34 384.04"
 Z="734"
 Element="1"
 NumHydrogens="0"
 NeedsClean="yes"
 AS="N"
><t
 p="105.28 389.06"
 BoundingBox="106.38 379.01 114.36 389.06"
 LabelJustification="Left"
><s font="21" size="14" color="0" face="96">H</s></t></n><n
 id="1463"
 p="40.80 384.04"
 Z="736"
 Element="1"
 NumHydrogens="0"
 NeedsClean="yes"
 AS="N"
><t
 p="35.74 389.06"
 BoundingBox="36.84 379.01 44.82 389.06"
 LabelJustification="Left"
><s font="21" size="14" color="0" face="96">H</s></t></n><b
 id="1464"
 Z="724"
 B="1456"
 E="1457"
 BS="N"
/><b
 id="1465"
 Z="726"
 B="1456"
 E="1458"
 BS="N"
/><b
 id="1466"
 Z="728"
 B="1456"
 E="1459"
 BS="N"
/><b
 id="1467"
 Z="729"
 B="1456"
 E="1460"
 BS="N"
/><b
 id="1468"
 Z="733"
 B="1460"
 E="1461"
 BS="N"
/><b
 id="1469"
 Z="735"
 B="1460"
 E="1462"
 BS="N"
/><b
 id="1470"
 Z="737"
 B="1460"
 E="1463"
 BS="N"
/></fragment></group><fragment
 id="110"
 BoundingBox="28.96 23.88 108.04 117.13"
 Z="335"
><n
 id="111"
 p="45.01 57.56"
 Z="333"
 AS="N"
/><n
 id="112"
 p="30.01 83.54"
 Z="334"
 AS="N"
/><n
 id="113"
 p="58.86 75.29"
 Z="336"
 AS="N"
/><n
 id="114"
 p="87.88 83.54"
 Z="337"
 Geometry="Tetrahedral"
 AS="R"
 BondOrdering="121 122 0 126"
/><n
 id="115"
 p="102.88 57.56"
 Z="338"
 Geometry="Tetrahedral"
 AS="R"
 BondOrdering="122 123 125 0"
/><n
 id="116"
 p="74.03 65.80"
 Z="339"
 AS="N"
/><n
 id="117"
 p="102.88 27.56"
 Z="346"
 Element="17"
 NumHydrogens="0"
 NeedsClean="yes"
 AS="N"
><t
 p="99.27 31.24"
 BoundingBox="99.71 23.88 108.04 31.43"
 LabelJustification="Left"
 LabelAlignment="Left"
><s font="21" size="10" color="0" face="96">Cl</s></t></n><n
 id="118"
 p="87.88 113.54"
 Z="348"
 Element="9"
 NumHydrogens="0"
 NeedsClean="yes"
 AS="N"
><t
 p="84.83 117.13"
 BoundingBox="85.68 109.95 90.66 117.13"
 LabelJustification="Left"
 LabelAlignment="Left"
><s font="21" size="10" color="0" face="96">F</s></t></n><b
 id="119"
 Z="340"
 B="111"
 E="112"
 BS="N"
/><b
 id="120"
 Z="341"
 B="112"
 E="113"
 BS="N"
/><b
 id="121"
 Z="342"
 B="113"
 E="114"
 BS="N"
/><b
 id="122"
 Z="343"
 B="114"
 E="115"
 BS="N"
/><b
 id="123"
 Z="344"
 B="115"
 E="116"
 BS="N"
/><b
 id="124"
 Z="345"
 B="116"
 E="111"
 BS="N"
/><b
 id="125"
 Z="347"
 B="115"
 E="117"
 BS="N"
/><b
 id="126"
 Z="349"
 B="114"
 E="118"
 BS="N"
/></fragment><fragment
 id="130"
 BoundingBox="132.70 52.80 232.89 96.70"
 Z="352"
><n
 id="127"
 p="155.28 68.60"
 Z="350"
 AS="N"
/><n
 id="129"
 p="171.04 95.91"
 Z="351"
 Geometry="Tetrahedral"
 AS="S"
 BondOrdering="139 140 148 0"
/><n
 id="131"
 p="201.55 87.92"
 Z="353"
 Geometry="Tetrahedral"
 AS="R"
 BondOrdering="140 141 146 0"
/><n
 id="133"
 p="231.86 95.91"
 Z="354"
 AS="N"
/><n
 id="135"
 p="216.10 68.60"
 Z="355"
 AS="N"
/><n
 id="137"
 p="185.60 76.59"
 Z="356"
 AS="N"
/><n
 id="145"
 p="201.55 56.39"
 Z="363"
 Element="9"
 NumHydrogens="0"
 NeedsClean="yes"
 AS="N"
><t
 p="198.50 59.98"
 BoundingBox="199.35 52.80 204.33 59.98"
 LabelJustification="Left"
><s font="21" size="10" color="0" face="96">F</s></t></n><n
 id="147"
 p="140.59 87.75"
 Z="365"
 Element="17"
 NumHydrogens="0"
 NeedsClean="yes"
 AS="N"
><t
 p="141.70 91.43"
 BoundingBox="132.70 84.07 141.03 91.62"
 LabelJustification="Right"
 Justification="Right"
 LabelAlignment="Right"
><s font="21" size="10" color="0" face="96">Cl</s></t></n><b
 id="139"
 Z="357"
 B="127"
 E="129"
 BS="N"
/><b
 id="140"
 Z="358"
 B="129"
 E="131"
 BS="N"
/><b
 id="141"
 Z="359"
 B="131"
 E="133"
 BS="N"
/><b
 id="142"
 Z="360"
 B="133"
 E="135"
 BS="N"
/><b
 id="143"
 Z="361"
 B="135"
 E="137"
 BS="N"
 CrossingBonds="146"
/><b
 id="144"
 Z="362"
 B="137"
 E="127"
 BS="N"
/><b
 id="146"
 Z="364"
 B="131"
 E="145"
 BS="N"
 CrossingBonds="143"
/><b
 id="148"
 Z="366"
 B="129"
 E="147"
 BS="N"
/></fragment><fragment
 id="171"
 BoundingBox="270.39 38.33 372.49 98.58"
 Z="369"
><n
 id="168"
 p="313.57 72.01"
 Z="367"
 Geometry="Tetrahedral"
 AS="S"
 BondOrdering="180 185 0 187"
/><n
 id="170"
 p="298.57 97.99"
 Z="368"
 Geometry="Tetrahedral"
 AS="R"
 BondOrdering="180 181 189 0"
/><n
 id="172"
 p="327.41 89.75"
 Z="370"
 AS="N"
/><n
 id="174"
 p="356.43 97.99"
 Z="371"
 AS="N"
/><n
 id="176"
 p="371.44 72.01"
 Z="372"
 AS="N"
/><n
 id="178"
 p="342.59 80.25"
 Z="373"
 AS="N"
/><n
 id="186"
 p="313.57 42.01"
 Z="380"
 Element="17"
 NumHydrogens="0"
 NeedsClean="yes"
 AS="N"
><t
 p="309.96 45.69"
 BoundingBox="310.40 38.33 318.73 45.88"
 LabelJustification="Left"
 LabelAlignment="Left"
><s font="21" size="10" color="0" face="96">Cl</s></t></n><n
 id="188"
 p="272.59 82.99"
 Z="382"
 Element="9"
 NumHydrogens="0"
 NeedsClean="yes"
 AS="N"
><t
 p="269.54 86.58"
 BoundingBox="270.39 79.40 275.37 86.58"
 LabelJustification="Left"
><s font="21" size="10" color="0" face="96">F</s></t></n><b
 id="180"
 Z="374"
 B="168"
 E="170"
 BS="N"
/><b
 id="181"
 Z="375"
 B="170"
 E="172"
 BS="N"
/><b
 id="182"
 Z="376"
 B="172"
 E="174"
 BS="N"
/><b
 id="183"
 Z="377"
 B="174"
 E="176"
 BS="N"
/><b
 id="184"
 Z="378"
 B="176"
 E="178"
 BS="N"
/><b
 id="185"
 Z="379"
 B="178"
 E="168"
 BS="N"
/><b
 id="187"
 Z="381"
 B="168"
 E="186"
 BS="N"
/><b
 id="189"
 Z="383"
 B="170"
 E="188"
 BS="N"
/></fragment><fragment
 id="222"
 BoundingBox="39.12 140.89 111.88 200.12"
 Z="385"
><n
 id="223"
 p="61.72 170.55"
 Z="384"
 AS="N"
/><n
 id="224"
 p="91.72 170.55"
 Z="386"
 AS="N"
/><n
 id="225"
 p="46.72 144.57"
 Z="388"
 Element="35"
 NumHydrogens="0"
 NeedsClean="yes"
 AS="N"
><t
 p="48.39 148.16"
 BoundingBox="39.12 140.98 48.27 148.16"
 LabelJustification="Right"
 Justification="Right"
 LabelAlignment="Right"
><s font="21" size="10" color="0" face="96">Br</s></t></n><n
 id="226"
 p="106.72 144.57"
 Z="390"
 Element="17"
 NumHydrogens="0"
 NeedsClean="yes"
 AS="N"
><t
 p="103.11 148.25"
 BoundingBox="103.55 140.89 111.88 148.44"
 LabelJustification="Left"
 LabelAlignment="Left"
><s font="21" size="10" color="0" face="96">Cl</s></t></n><n
 id="227"
 p="106.72 196.53"
 Z="392"
 Element="53"
 NumHydrogens="0"
 NeedsClean="yes"
 AS="N"
><t
 p="105.33 200.12"
 BoundingBox="106.31 192.94 107.29 200.12"
 LabelJustification="Left"
><s font="21" size="10" color="0" face="96">I</s></t></n><n
 id="228"
 p="46.72 196.53"
 Z="394"
 Element="9"
 NumHydrogens="0"
 NeedsClean="yes"
 AS="N"
><t
 p="43.67 200.12"
 BoundingBox="44.52 192.94 49.50 200.12"
 LabelJustification="Left"
 LabelAlignment="Right"
><s font="21" size="10" color="0" face="96">F</s></t></n><b
 id="229"
 Z="387"
 B="223"
 E="224"
 Order="2"
 BS="E"
 BondCircularOrdering="230 233 232 231"
/><b
 id="230"
 Z="389"
 B="223"
 E="225"
 BS="N"
/><b
 id="231"
 Z="391"
 B="224"
 E="226"
 BS="N"
/><b
 id="232"
 Z="393"
 B="224"
 E="227"
 BS="N"
/><b
 id="233"
 Z="395"
 B="223"
 E="228"
 BS="N"
/></fragment><fragment
 id="234"
 BoundingBox="155.12 141.89 227.88 201.12"
 Z="397"
><n
 id="235"
 p="177.72 171.55"
 Z="396"
 AS="N"
/><n
 id="236"
 p="207.72 171.55"
 Z="398"
 AS="N"
/><n
 id="237"
 p="162.72 145.57"
 Z="400"
 Element="9"
 NumHydrogens="0"
 NeedsClean="yes"
 AS="N"
><t
 p="159.67 149.16"
 BoundingBox="160.52 141.98 165.50 149.16"
 LabelJustification="Left"
 LabelAlignment="Right"
><s font="21" size="10" color="0" face="96">F</s></t></n><n
 id="238"
 p="222.72 145.57"
 Z="402"
 Element="17"
 NumHydrogens="0"
 NeedsClean="yes"
 AS="N"
><t
 p="219.11 149.25"
 BoundingBox="219.55 141.89 227.88 149.44"
 LabelJustification="Left"
 LabelAlignment="Left"
><s font="21" size="10" color="0" face="96">Cl</s></t></n><n
 id="239"
 p="222.72 197.53"
 Z="404"
 Element="53"
 NumHydrogens="0"
 NeedsClean="yes"
 AS="N"
><t
 p="221.33 201.12"
 BoundingBox="222.31 193.94 223.29 201.12"
 LabelJustification="Left"
><s font="21" size="10" color="0" face="96">I</s></t></n><n
 id="240"
 p="162.72 197.53"
 Z="406"
 Element="35"
 NumHydrogens="0"
 NeedsClean="yes"
 AS="N"
><t
 p="164.39 201.12"
 BoundingBox="155.12 193.94 164.27 201.12"
 LabelJustification="Right"
 Justification="Right"
 LabelAlignment="Right"
><s font="21" size="10" color="0" face="96">Br</s></t></n><b
 id="241"
 Z="399"
 B="235"
 E="236"
 Order="2"
 BS="Z"
 BondCircularOrdering="242 245 244 243"
/><b
 id="242"
 Z="401"
 B="235"
 E="237"
 BS="N"
/><b
 id="243"
 Z="403"
 B="236"
 E="238"
 BS="N"
/><b
 id="244"
 Z="405"
 B="236"
 E="239"
 BS="N"
/><b
 id="245"
 Z="407"
 B="235"
 E="240"
 BS="N"
/></fragment><fragment
 id="348"
 BoundingBox="47.66 227.99 123.23 329.76"
 Z="424"
><n
 id="349"
 p="48.16 289.24"
 Z="422"
 AS="N"
/><n
 id="350"
 p="68.09 300.75"
 Z="423"
 AS="N"
/><n
 id="351"
 p="88.04 289.24"
 Z="425"
 AS="N"
/><n
 id="352"
 p="88.04 266.21"
 Z="426"
 AS="N"
/><n
 id="353"
 p="68.09 254.70"
 Z="427"
 AS="N"
/><n
 id="354"
 p="48.16 266.21"
 Z="428"
 AS="N"
/><n
 id="355"
 p="68.09 231.67"
 Z="435"
 NumHydrogens="3"
 NeedsClean="yes"
 AS="N"
><t
 p="64.48 235.35"
 BoundingBox="64.92 227.99 82.77 237.80"
 LabelJustification="Left"
 LabelAlignment="Left"
><s font="21" size="10" color="0" face="96">CH3</s></t></n><n
 id="356"
 p="68.09 323.78"
 Z="437"
 NodeType="Fragment"
 NeedsClean="yes"
 AS="N"
><fragment
 id="1475"
><n
 id="358"
 p="68.09 323.78"
 Z="408"
 Element="7"
 NumHydrogens="0"
 Charge="1"
 NeedsClean="yes"
><t
 p="64.48 327.49"
 BoundingBox="65.24 316.73 75.86 327.49"
 LabelJustification="Left"
 LabelAlignment="Left"
><s font="21" size="10" color="0" face="96">N+</s></t></n><n
 id="359"
 p="40.70 339.59"
 Z="409"
 Element="8"
 NumHydrogens="0"
 NeedsClean="yes"
><t
 p="36.81 343.27"
 BoundingBox="37.20 335.91 44.19 343.48"
 LabelJustification="Left"
><s font="21" size="10" color="0" face="96">O</s></t></n><n
 id="360"
 p="95.49 339.59"
 Z="410"
 Element="8"
 NumHydrogens="0"
 Charge="-1"
 NeedsClean="yes"
><t
 p="91.60 343.27"
 BoundingBox="91.99 332.32 101.53 343.48"
 LabelJustification="Left"
 LabelAlignment="Left"
><s font="21" size="10" color="0" face="96">O-</s></t></n><n
 id="361"
 p="68.09 292.15"
 Z="411"
 NodeType="ExternalConnectionPoint"
 ExternalConnectionNum="1"
/><b
 id="362"
 Z="412"
 B="358"
 E="359"
 Order="2"
/><b
 id="363"
 Z="413"
 B="358"
 E="360"
/><b
 id="364"
 Z="414"
 B="361"
 E="358"
/></fragment><t
 p="64.48 327.46"
 BoundingBox="65.24 320.10 83.34 329.76"
 LabelJustification="Left"
 LabelAlignment="Left"
><s font="21" size="10" color="0" face="96">NO2</s></t></n><n
 id="365"
 p="107.98 254.70"
 Z="439"
 NodeType="Fragment"
 NeedsClean="yes"
 AS="N"
><fragment
 id="1476"
><n
 id="367"
 p="107.98 254.70"
 Z="415"
 Element="7"
 NumHydrogens="0"
 Charge="1"
 NeedsClean="yes"
><t
 p="104.37 258.41"
 BoundingBox="105.13 247.65 115.75 258.41"
 LabelJustification="Left"
 LabelAlignment="Left"
><s font="21" size="10" color="0" face="96">N+</s></t></n><n
 id="368"
 p="135.37 270.51"
 Z="416"
 Element="8"
 NumHydrogens="0"
 NeedsClean="yes"
><t
 p="131.48 274.19"
 BoundingBox="131.87 266.83 138.86 274.40"
 LabelJustification="Left"
><s font="21" size="10" color="0" face="96">O</s></t></n><n
 id="369"
 p="107.98 223.07"
 Z="417"
 Element="8"
 NumHydrogens="0"
 Charge="-1"
 NeedsClean="yes"
><t
 p="104.09 226.75"
 BoundingBox="104.48 215.80 114.02 226.96"
 LabelJustification="Left"
 LabelAlignment="Left"
><s font="21" size="10" color="0" face="96">O-</s></t></n><n
 id="370"
 p="80.59 270.51"
 Z="418"
 NodeType="ExternalConnectionPoint"
 ExternalConnectionNum="1"
/><b
 id="371"
 Z="419"
 B="367"
 E="368"
 Order="2"
/><b
 id="372"
 Z="420"
 B="367"
 E="369"
/><b
 id="373"
 Z="421"
 B="370"
 E="367"
/></fragment><t
 p="104.37 258.38"
 BoundingBox="105.13 251.02 123.23 260.68"
 LabelJustification="Left"
 LabelAlignment="Left"
><s font="21" size="10" color="0" face="96">NO2</s></t></n><b
 id="374"
 Z="429"
 B="349"
 E="350"
 Order="2"
 BS="N"
 BondCircularOrdering="379 0 381 375"
/><b
 id="375"
 Z="430"
 B="350"
 E="351"
 BS="N"
/><b
 id="376"
 Z="431"
 B="351"
 E="352"
 Order="2"
 BS="N"
 BondCircularOrdering="375 0 382 377"
/><b
 id="377"
 Z="432"
 B="352"
 E="353"
 BS="N"
/><b
 id="378"
 Z="433"
 B="353"
 E="354"
 Order="2"
 BS="N"
 BondCircularOrdering="377 380 0 379"
/><b
 id="379"
 Z="434"
 B="354"
 E="349"
 BS="N"
/><b
 id="380"
 Z="436"
 B="353"
 E="355"
 BS="N"
/><b
 id="381"
 Z="438"
 B="350"
 E="356"
 BS="N"
/><b
 id="382"
 Z="440"
 B="352"
 E="365"
 BS="N"
/></fragment><fragment
 id="462"
 BoundingBox="156.16 235.62 262.84 337.39"
 Z="457"
><n
 id="463"
 p="187.77 296.87"
 Z="455"
 AS="N"
/><n
 id="464"
 p="207.70 308.38"
 Z="456"
 AS="N"
/><n
 id="465"
 p="227.65 296.87"
 Z="458"
 AS="N"
/><n
 id="466"
 p="227.65 273.84"
 Z="459"
 AS="N"
/><n
 id="467"
 p="207.70 262.33"
 Z="460"
 AS="N"
/><n
 id="468"
 p="187.77 273.84"
 Z="461"
 AS="N"
/><n
 id="469"
 p="207.70 239.30"
 Z="468"
 NumHydrogens="3"
 NeedsClean="yes"
 AS="N"
><t
 p="204.09 242.98"
 BoundingBox="204.53 235.62 222.38 245.43"
 LabelJustification="Left"
 LabelAlignment="Left"
><s font="21" size="10" color="0" face="96">CH3</s></t></n><n
 id="470"
 p="207.70 331.41"
 Z="470"
 NodeType="Fragment"
 NeedsClean="yes"
 AS="N"
><fragment
 id="1477"
><n
 id="472"
 p="228.91 329.59"
 Z="441"
 Element="7"
 NumHydrogens="0"
 Charge="1"
 NeedsClean="yes"
><t
 p="225.30 333.30"
 BoundingBox="226.06 322.54 236.68 333.30"
 LabelJustification="Left"
 LabelAlignment="Left"
><s font="21" size="10" color="0" face="96">N+</s></t></n><n
 id="473"
 p="201.52 345.40"
 Z="442"
 Element="8"
 NumHydrogens="0"
 NeedsClean="yes"
><t
 p="197.63 349.08"
 BoundingBox="198.02 341.72 205.01 349.29"
 LabelJustification="Left"
><s font="21" size="10" color="0" face="96">O</s></t></n><n
 id="474"
 p="256.31 345.40"
 Z="443"
 Element="8"
 NumHydrogens="0"
 Charge="-1"
 NeedsClean="yes"
><t
 p="252.42 349.08"
 BoundingBox="252.81 338.13 262.35 349.29"
 LabelJustification="Left"
 LabelAlignment="Left"
><s font="21" size="10" color="0" face="96">O-</s></t></n><n
 id="475"
 p="228.91 297.96"
 Z="444"
 NodeType="ExternalConnectionPoint"
 ExternalConnectionNum="1"
/><b
 id="476"
 Z="445"
 B="472"
 E="473"
 Order="2"
/><b
 id="477"
 Z="446"
 B="472"
 E="474"
/><b
 id="478"
 Z="447"
 B="475"
 E="472"
/></fragment><t
 p="204.09 335.09"
 BoundingBox="204.85 327.73 222.95 337.39"
 LabelJustification="Left"
 LabelAlignment="Left"
><s font="21" size="10" color="0" face="96">NO2</s></t></n><n
 id="479"
 p="247.59 262.33"
 Z="472"
 NodeType="Fragment"
 NeedsClean="yes"
 AS="N"
><fragment
 id="1478"
><n
 id="481"
 p="247.59 262.33"
 Z="448"
 Element="7"
 NumHydrogens="0"
 Charge="1"
 NeedsClean="yes"
><t
 p="243.98 266.04"
 BoundingBox="244.74 255.28 255.36 266.04"
 LabelJustification="Left"
 LabelAlignment="Left"
><s font="21" size="10" color="0" face="96">N+</s></t></n><n
 id="482"
 p="274.98 278.14"
 Z="449"
 Element="8"
 NumHydrogens="0"
 NeedsClean="yes"
><t
 p="271.09 281.82"
 BoundingBox="271.48 274.46 278.47 282.03"
 LabelJustification="Left"
><s font="21" size="10" color="0" face="96">O</s></t></n><n
 id="483"
 p="247.59 230.70"
 Z="450"
 Element="8"
 NumHydrogens="0"
 Charge="-1"
 NeedsClean="yes"
><t
 p="243.70 234.38"
 BoundingBox="244.09 223.43 253.63 234.59"
 LabelJustification="Left"
 LabelAlignment="Left"
><s font="21" size="10" color="0" face="96">O-</s></t></n><n
 id="484"
 p="220.20 278.14"
 Z="451"
 NodeType="ExternalConnectionPoint"
 ExternalConnectionNum="1"
/><b
 id="485"
 Z="452"
 B="481"
 E="482"
 Order="2"
/><b
 id="486"
 Z="453"
 B="481"
 E="483"
/><b
 id="487"
 Z="454"
 B="484"
 E="481"
/></fragment><t
 p="243.98 266.01"
 BoundingBox="244.74 258.65 262.84 268.31"
 LabelJustification="Left"
 LabelAlignment="Left"
><s font="21" size="10" color="0" face="96">NO2</s></t></n><n
 id="488"
 p="170.38 263.81"
 Z="474"
 NumHydrogens="3"
 NeedsClean="yes"
 AS="N"
><t
 p="173.99 267.49"
 BoundingBox="156.16 260.13 173.57 269.94"
 LabelJustification="Right"
 Justification="Right"
 LabelAlignment="Right"
><s font="21" size="10" color="0" face="96">CH3</s></t></n><b
 id="489"
 Z="462"
 B="463"
 E="464"
 Order="2"
 BS="N"
 BondCircularOrdering="494 0 496 490"
/><b
 id="490"
 Z="463"
 B="464"
 E="465"
 BS="N"
/><b
 id="491"
 Z="464"
 B="465"
 E="466"
 Order="2"
 BS="N"
 BondCircularOrdering="490 0 497 492"
/><b
 id="492"
 Z="465"
 B="466"
 E="467"
 BS="N"
/><b
 id="493"
 Z="466"
 B="467"
 E="468"
 Order="2"
 BS="N"
 BondCircularOrdering="492 495 498 494"
/><b
 id="494"
 Z="467"
 B="468"
 E="463"
 BS="N"
/><b
 id="495"
 Z="469"
 B="467"
 E="469"
 BS="N"
/><b
 id="496"
 Z="471"
 B="464"
 E="470"
 BS="N"
/><b
 id="497"
 Z="473"
 B="466"
 E="479"
 BS="N"
/><b
 id="498"
 Z="475"
 B="468"
 E="488"
 BS="N"
/></fragment><fragment
 id="501"
 BoundingBox="298.21 237.62 405.84 339.39"
 Z="492"
><n
 id="502"
 p="330.77 298.87"
 Z="490"
 AS="N"
/><n
 id="503"
 p="350.70 310.38"
 Z="491"
 AS="N"
/><n
 id="504"
 p="370.65 298.87"
 Z="493"
 AS="N"
/><n
 id="505"
 p="370.65 275.84"
 Z="494"
 AS="N"
/><n
 id="506"
 p="350.70 264.33"
 Z="495"
 AS="N"
/><n
 id="507"
 p="330.77 275.84"
 Z="496"
 AS="N"
/><n
 id="508"
 p="350.70 241.30"
 Z="503"
 NumHydrogens="3"
 NeedsClean="yes"
 AS="N"
><t
 p="347.09 244.98"
 BoundingBox="347.53 237.62 365.38 247.43"
 LabelJustification="Left"
 LabelAlignment="Left"
><s font="21" size="10" color="0" face="96">CH3</s></t></n><n
 id="509"
 p="350.70 333.41"
 Z="505"
 NodeType="Fragment"
 NeedsClean="yes"
 AS="N"
><fragment
 id="1479"
><n
 id="511"
 p="350.70 333.41"
 Z="476"
 Element="7"
 NumHydrogens="0"
 Charge="1"
 NeedsClean="yes"
><t
 p="347.09 337.12"
 BoundingBox="347.85 326.36 358.47 337.12"
 LabelJustification="Left"
 LabelAlignment="Left"
><s font="21" size="10" color="0" face="96">N+</s></t></n><n
 id="512"
 p="323.31 349.22"
 Z="477"
 Element="8"
 NumHydrogens="0"
 NeedsClean="yes"
><t
 p="319.42 352.90"
 BoundingBox="319.81 345.54 326.80 353.11"
 LabelJustification="Left"
><s font="21" size="10" color="0" face="96">O</s></t></n><n
 id="513"
 p="378.10 349.22"
 Z="478"
 Element="8"
 NumHydrogens="0"
 Charge="-1"
 NeedsClean="yes"
><t
 p="374.21 352.90"
 BoundingBox="374.60 341.95 384.14 353.11"
 LabelJustification="Left"
 LabelAlignment="Left"
><s font="21" size="10" color="0" face="96">O-</s></t></n><n
 id="514"
 p="350.70 301.78"
 Z="479"
 NodeType="ExternalConnectionPoint"
 ExternalConnectionNum="1"
/><b
 id="515"
 Z="480"
 B="511"
 E="512"
 Order="2"
/><b
 id="516"
 Z="481"
 B="511"
 E="513"
/><b
 id="517"
 Z="482"
 B="514"
 E="511"
/></fragment><t
 p="347.09 337.09"
 BoundingBox="347.85 329.73 365.95 339.39"
 LabelJustification="Left"
 LabelAlignment="Left"
><s font="21" size="10" color="0" face="96">NO2</s></t></n><n
 id="518"
 p="390.59 264.33"
 Z="507"
 NodeType="Fragment"
 NeedsClean="yes"
 AS="N"
><fragment
 id="1480"
><n
 id="520"
 p="390.59 264.33"
 Z="483"
 Element="7"
 NumHydrogens="0"
 Charge="1"
 NeedsClean="yes"
><t
 p="386.98 268.04"
 BoundingBox="387.74 257.28 398.36 268.04"
 LabelJustification="Left"
 LabelAlignment="Left"
><s font="21" size="10" color="0" face="96">N+</s></t></n><n
 id="521"
 p="417.98 280.14"
 Z="484"
 Element="8"
 NumHydrogens="0"
 NeedsClean="yes"
><t
 p="414.09 283.82"
 BoundingBox="414.48 276.46 421.47 284.03"
 LabelJustification="Left"
><s font="21" size="10" color="0" face="96">O</s></t></n><n
 id="522"
 p="390.59 232.70"
 Z="485"
 Element="8"
 NumHydrogens="0"
 Charge="-1"
 NeedsClean="yes"
><t
 p="386.70 236.38"
 BoundingBox="387.09 225.43 396.63 236.59"
 LabelJustification="Left"
 LabelAlignment="Left"
><s font="21" size="10" color="0" face="96">O-</s></t></n><n
 id="523"
 p="363.20 280.14"
 Z="486"
 NodeType="ExternalConnectionPoint"
 ExternalConnectionNum="1"
/><b
 id="524"
 Z="487"
 B="520"
 E="521"
 Order="2"
/><b
 id="525"
 Z="488"
 B="520"
 E="522"
/><b
 id="526"
 Z="489"
 B="523"
 E="520"
/></fragment><t
 p="386.98 268.01"
 BoundingBox="387.74 260.65 405.84 270.31"
 LabelJustification="Left"
 LabelAlignment="Left"
><s font="21" size="10" color="0" face="96">NO2</s></t></n><n
 id="527"
 p="313.38 265.81"
 Z="509"
 NodeType="Fragment"
 NeedsClean="yes"
 AS="N"
><fragment
 id="1481"
><n
 id="1415"
 p="313.38 265.81"
 Z="221"
 Element="7"
 NumHydrogens="0"
 Charge="1"
 NeedsClean="yes"
><t
 p="309.77 269.52"
 BoundingBox="310.53 258.76 321.15 269.52"
 LabelJustification="Left"
 LabelAlignment="Left"
><s font="21" size="10" color="0" face="96">N+</s></t></n><n
 id="1416"
 p="313.37 235.81"
 Z="222"
 Element="8"
 NumHydrogens="0"
 NeedsClean="yes"
><t
 p="309.48 239.49"
 BoundingBox="309.87 232.13 316.86 239.70"
 Justification="Auto"
><s font="21" size="10" color="0" face="96">O</s></t></n><n
 id="1417"
 p="287.41 280.82"
 Z="223"
 Element="8"
 NumHydrogens="0"
 Charge="-1"
 NeedsClean="yes"
><t
 p="291.30 284.50"
 BoundingBox="281.33 273.55 290.90 284.71"
 LabelJustification="Right"
 Justification="Right"
 LabelAlignment="Right"
><s font="21" size="10" color="0" face="96">O-</s></t></n><n
 id="1418"
 p="339.37 280.79"
 Z="224"
 NodeType="ExternalConnectionPoint"
/><b
 id="1419"
 Z="225"
 B="1415"
 E="1416"
 Order="2"
/><b
 id="1420"
 Z="226"
 B="1415"
 E="1417"
/><b
 id="1421"
 Z="227"
 B="1418"
 E="1415"
/></fragment><t
 p="316.99 269.49"
 BoundingBox="298.21 262.13 316.22 271.79"
 LabelJustification="Right"
 Justification="Right"
 LabelAlignment="Right"
><s font="21" size="10" color="0" face="96">NO2</s></t></n><b
 id="528"
 Z="497"
 B="502"
 E="503"
 Order="2"
 BS="N"
 BondCircularOrdering="533 0 535 529"
/><b
 id="529"
 Z="498"
 B="503"
 E="504"
 BS="N"
/><b
 id="530"
 Z="499"
 B="504"
 E="505"
 Order="2"
 BS="N"
 BondCircularOrdering="529 0 536 531"
/><b
 id="531"
 Z="500"
 B="505"
 E="506"
 BS="N"
/><b
 id="532"
 Z="501"
 B="506"
 E="507"
 Order="2"
 BS="N"
 BondCircularOrdering="531 534 537 533"
/><b
 id="533"
 Z="502"
 B="507"
 E="502"
 BS="N"
/><b
 id="534"
 Z="504"
 B="506"
 E="508"
 BS="N"
/><b
 id="535"
 Z="506"
 B="503"
 E="509"
 BS="N"
/><b
 id="536"
 Z="508"
 B="505"
 E="518"
 BS="N"
/><b
 id="537"
 Z="510"
 B="507"
 E="527"
 BS="N"
/></fragment><fragment
 id="1176"
 BoundingBox="50.98 370.47 264.65 428.70"
 Z="542"
><n
 id="1175"
 p="238.62 388.20"
 Z="541"
 AS="N"
/><n
 id="1177"
 p="260.63 375.49"
 Z="543"
 Element="1"
 NumHydrogens="0"
 NeedsClean="yes"
 AS="N"
><t
 p="255.57 380.51"
 BoundingBox="256.68 370.47 264.65 380.51"
 LabelJustification="Left"
><s font="21" size="14" color="0" face="96">H</s></t></n><b
 id="1178"
 Z="544"
 B="1175"
 E="1177"
 BS="N"
/><graphic
 id="1471"
 BoundingBox="51.54 402.50 75.57 404.12"
 Z="730"
 GraphicType="Orbital"
 OvalType="Circle"
 OrbitalType="s"
 Center3D="75.57 404.12 0"
 MajorAxisEnd3D="51.54 402.50 0"
 MinorAxisEnd3D="77.18 380.09 0"
/></fragment><fragment
 id="1180"
 BoundingBox="165.21 369.62 190.97 386.82"
 Z="546"
><n
 id="1179"
 p="190.73 386.38"
 Z="545"
 AS="N"
/><n
 id="1181"
 p="169.16 374.64"
 Z="547"
 Element="1"
 NumHydrogens="0"
 NeedsClean="yes"
 AS="N"
><t
 p="164.10 379.66"
 BoundingBox="165.21 369.62 173.18 379.66"
 LabelJustification="Left"
><s font="21" size="14" color="0" face="96">H</s></t></n><b
 id="1182"
 Z="548"
 B="1179"
 E="1181"
 BS="N"
/></fragment><fragment
 id="1184"
 BoundingBox="213 419.55 237.99 461.17"
 Z="550"
><n
 id="1183"
 p="217.44 419.55"
 Z="549"
 AS="N"
/><n
 id="1185"
 p="217.44 452.59"
 Z="551"
 NumHydrogens="3"
 NeedsClean="yes"
 AS="N"
><t
 p="212.38 457.75"
 BoundingBox="213 447.43 237.99 461.17"
 LabelJustification="Left"
 LabelAlignment="Left"
><s font="21" size="14" color="0" face="96">CH3</s></t></n><b
 id="1186"
 Z="552"
 B="1183"
 E="1185"
 BS="N"
 CrossingBonds="1071"
/></fragment><fragment
 id="1253"
 BoundingBox="39.61 477.62 121.39 523.39"
 Z="571"
><n
 id="1254"
 p="40.31 479.03"
 Z="572"
 AS="N"
/><n
 id="1255"
 p="120.89 479.21"
 Z="578"
 AS="N"
/><n
 id="1256"
 p="77.13 502.15"
 Z="579"
 AS="N"
/><n
 id="1257"
 p="50.66 521.26"
 Z="581"
 AS="N"
/><n
 id="1258"
 p="120.89 502.15"
 Z="582"
 AS="N"
/><n
 id="1259"
 p="94.48 521.38"
 Z="583"
 AS="N"
/><b
 id="1260"
 Z="573"
 B="1258"
 E="1255"
 BS="N"
/><b
 id="1261"
 Z="574"
 B="1257"
 E="1254"
 Display="WedgeEnd"
 BS="N"
/><b
 id="1262"
 Z="575"
 B="1254"
 E="1256"
 BS="N"
/><b
 id="1263"
 Z="576"
 B="1258"
 E="1256"
 BS="N"
 CrossingBonds="1264"
/><b
 id="1264"
 Z="577"
 B="1255"
 E="1259"
 Display="WedgeBegin"
 BS="N"
 CrossingBonds="1263"
/><b
 id="1265"
 Z="580"
 B="1259"
 E="1257"
 Display="Bold"
 BS="N"
/></fragment><fragment
 id="1300"
 BoundingBox="180.79 491.18 264.21 521.81"
 Z="586"
><n
 id="1301"
 p="198.58 492"
 Z="584"
 AS="N"
/><n
 id="1302"
 p="181.84 520.99"
 Z="585"
 AS="N"
/><n
 id="1303"
 p="214.03 511.79"
 Z="587"
 AS="N"
/><n
 id="1304"
 p="246.41 520.99"
 Z="588"
 AS="N"
/><n
 id="1305"
 p="263.16 492"
 Z="589"
 AS="N"
/><n
 id="1306"
 p="230.96 501.19"
 Z="590"
 AS="N"
/><b
 id="1307"
 Z="591"
 B="1301"
 E="1302"
 BS="N"
/><b
 id="1308"
 Z="592"
 B="1302"
 E="1303"
 BS="N"
/><b
 id="1309"
 Z="593"
 B="1303"
 E="1304"
 BS="N"
/><b
 id="1310"
 Z="594"
 B="1304"
 E="1305"
 BS="N"
/><b
 id="1311"
 Z="595"
 B="1305"
 E="1306"
 BS="N"
/><b
 id="1312"
 Z="596"
 B="1306"
 E="1301"
 BS="N"
/></fragment><fragment
 id="1323"
 BoundingBox="37.22 554.87 119.77 622.14"
 Z="598"
><n
 id="1324"
 p="80.42 588.55"
 Z="597"
 Geometry="Tetrahedral"
 AS="S"
 BondOrdering="1337 1338 1339 1340"
/><n
 id="1325"
 p="80.42 558.55"
 Z="599"
 NodeType="Fragment"
 NeedsClean="yes"
 AS="N"
><fragment
 id="1482"
><n
 id="1424"
 p="80.42 558.55"
 Z="280"
/><n
 id="1425"
 p="54.44 543.55"
 Z="281"
 Element="8"
 NumHydrogens="0"
 NeedsClean="yes"
><t
 p="50.55 547.23"
 BoundingBox="50.94 539.87 57.93 547.44"
 Justification="Auto"
><s font="21" size="10" color="0" face="96">O</s></t></n><n
 id="1426"
 p="106.41 543.55"
 Z="282"
 Element="8"
 NumHydrogens="1"
 NeedsClean="yes"
><t
 p="102.52 547.23"
 BoundingBox="102.91 539.87 116.78 547.44"
 LabelJustification="Left"
 LabelAlignment="Left"
><s font="21" size="10" color="0" face="96">OH</s></t></n><n
 id="1427"
 p="80.42 588.55"
 Z="283"
 NodeType="ExternalConnectionPoint"
/><b
 id="1428"
 Z="284"
 B="1424"
 E="1425"
 Order="2"
/><b
 id="1429"
 Z="285"
 B="1424"
 E="1426"
/><b
 id="1430"
 Z="286"
 B="1427"
 E="1424"
/></fragment><t
 p="76.81 562.23"
 BoundingBox="77.25 554.87 106.07 562.44"
 LabelJustification="Left"
 LabelAlignment="Left"
><s font="21" size="10" color="0" face="96">COOH</s></t></n><n
 id="1334"
 p="51.44 596.31"
 Z="601"
 NumHydrogens="3"
 NeedsClean="yes"
 AS="N"
><t
 p="55.05 599.99"
 BoundingBox="37.22 592.63 54.63 602.44"
 LabelJustification="Right"
 Justification="Right"
 LabelAlignment="Right"
><s font="21" size="10" color="0" face="96">CH3</s></t></n><n
 id="1335"
 p="80.42 618.55"
 Z="603"
 Element="1"
 NumHydrogens="0"
 NeedsClean="yes"
 AS="N"
><t
 p="76.81 622.14"
 BoundingBox="77.60 614.96 83.29 622.14"
 LabelJustification="Left"
><s font="21" size="10" color="0" face="96">H</s></t></n><n
 id="1336"
 p="109.40 596.31"
 Z="605"
 Element="8"
 NumHydrogens="1"
 NeedsClean="yes"
 AS="N"
><t
 p="105.51 599.99"
 BoundingBox="105.90 592.63 119.77 600.20"
 LabelJustification="Left"
 LabelAlignment="Left"
><s font="21" size="10" color="0" face="96">OH</s></t></n><b
 id="1337"
 Z="600"
 B="1324"
 E="1325"
 BS="N"
/><b
 id="1338"
 Z="602"
 B="1324"
 E="1334"
 Display="WedgeBegin"
 BS="N"
/><b
 id="1339"
 Z="604"
 B="1324"
 E="1335"
 Display="WedgedHashBegin"
 BS="N"
/><b
 id="1340"
 Z="606"
 B="1324"
 E="1336"
 BS="N"
/></fragment><fragment
 id="1341"
 BoundingBox="174.62 550.87 245.77 620.68"
 Z="615"
><n
 id="1342"
 p="206.42 584.55"
 Z="614"
 Geometry="Tetrahedral"
 AS="R"
 BondOrdering="1355 1356 1357 1358"
/><n
 id="1343"
 p="206.42 554.55"
 Z="616"
 NodeType="Fragment"
 NeedsClean="yes"
 AS="N"
><fragment
 id="1483"
><n
 id="1345"
 p="206.42 554.55"
 Z="607"
/><n
 id="1346"
 p="180.44 539.55"
 Z="608"
 Element="8"
 NumHydrogens="0"
 NeedsClean="yes"
><t
 p="176.55 543.23"
 BoundingBox="176.94 535.87 183.93 543.44"
 LabelJustification="Left"
><s font="21" size="10" color="0" face="96">O</s></t></n><n
 id="1347"
 p="232.41 539.55"
 Z="609"
 Element="8"
 NumHydrogens="1"
 NeedsClean="yes"
><t
 p="228.52 543.23"
 BoundingBox="228.91 535.87 242.78 543.44"
 LabelJustification="Left"
 LabelAlignment="Left"
><s font="21" size="10" color="0" face="96">OH</s></t></n><n
 id="1348"
 p="206.42 584.55"
 Z="610"
 NodeType="ExternalConnectionPoint"
 ExternalConnectionNum="1"
/><b
 id="1349"
 Z="611"
 B="1345"
 E="1346"
 Order="2"
/><b
 id="1350"
 Z="612"
 B="1345"
 E="1347"
/><b
 id="1351"
 Z="613"
 B="1348"
 E="1345"
/></fragment><t
 p="202.81 558.23"
 BoundingBox="203.25 550.87 232.07 558.44"
 LabelJustification="Left"
 LabelAlignment="Left"
><s font="21" size="10" color="0" face="96">COOH</s></t></n><n
 id="1352"
 p="177.44 592.31"
 Z="618"
 Element="1"
 NumHydrogens="0"
 NeedsClean="yes"
 AS="N"
><t
 p="173.83 595.90"
 BoundingBox="174.62 588.72 180.31 595.90"
 LabelJustification="Left"
 LabelAlignment="Right"
><s font="21" size="10" color="0" face="96">H</s></t></n><n
 id="1353"
 p="206.42 614.55"
 Z="620"
 NumHydrogens="3"
 NeedsClean="yes"
 AS="N"
><t
 p="202.81 618.23"
 BoundingBox="203.25 610.87 221.10 620.68"
 LabelJustification="Left"
 LabelAlignment="Left"
><s font="21" size="10" color="0" face="96">CH3</s></t></n><n
 id="1354"
 p="235.40 592.31"
 Z="622"
 Element="8"
 NumHydrogens="1"
 NeedsClean="yes"
 AS="N"
><t
 p="231.51 595.99"
 BoundingBox="231.90 588.63 245.77 596.20"
 LabelJustification="Left"
 LabelAlignment="Left"
><s font="21" size="10" color="0" face="96">OH</s></t></n><b
 id="1355"
 Z="617"
 B="1342"
 E="1343"
 BS="N"
/><b
 id="1356"
 Z="619"
 B="1342"
 E="1352"
 Display="WedgeBegin"
 BS="N"
/><b
 id="1357"
 Z="621"
 B="1342"
 E="1353"
 Display="WedgedHashBegin"
 BS="N"
/><b
 id="1358"
 Z="623"
 B="1342"
 E="1354"
 BS="N"
/></fragment><fragment
 id="1375"
 BoundingBox="52.01 654.64 116.17 676.73"
 Z="625"
><n
 id="1376"
 p="52.25 672.47"
 Z="624"
 AS="N"
/><n
 id="1377"
 p="84.08 655.21"
 Z="626"
 AS="N"
/><n
 id="1378"
 p="115.93 672.47"
 Z="628"
 AS="N"
/><b
 id="1379"
 Z="627"
 B="1376"
 E="1377"
 BS="N"
/><b
 id="1380"
 Z="629"
 B="1377"
 E="1378"
 Order="2"
 BS="N"
/></fragment><fragment
 id="1387"
 BoundingBox="165.74 657.73 231.26 665.28"
 Z="631"
><n
 id="1388"
 p="165.74 661.41"
 Z="630"
 AS="N"
/><n
 id="1389"
 p="198.50 661.41"
 Z="632"
 NumHydrogens="0"
 NeedsClean="yes"
 AS="N"
><t
 p="194.89 665.09"
 BoundingBox="195.33 657.73 201.69 665.28"
 LabelJustification="Left"
><s font="21" size="10" color="0" face="96">C</s></t></n><n
 id="1390"
 p="231.26 661.41"
 Z="634"
 AS="N"
/><b
 id="1391"
 Z="633"
 B="1388"
 E="1389"
 Order="2"
 BS="N"
/><b
 id="1392"
 Z="635"
 B="1389"
 E="1390"
 Order="2"
 BS="N"
/></fragment><fragment
 id="1400"
 BoundingBox="261.35 651.96 325.50 670.22"
 Z="637"
><n
 id="1401"
 p="261.59 669.78"
 Z="636"
 AS="N"
/><n
 id="1402"
 p="293.41 652.53"
 Z="638"
 AS="N"
/><n
 id="1403"
 p="325.26 669.78"
 Z="640"
 AS="N"
/><b
 id="1404"
 Z="639"
 B="1401"
 E="1402"
 BS="N"
/><b
 id="1405"
 Z="641"
 B="1402"
 E="1403"
 BS="N"
/></fragment><fragment
 id="42"
 BoundingBox="351.63 546.67 436.22 613.94"
 Z="658"
><n
 id="40"
 p="395.85 550.35"
 Z="659"
 NodeType="Fragment"
 NeedsClean="yes"
 AS="N"
><fragment
 id="1484"
><n
 id="1485"
 p="395.85 550.35"
 NumHydrogens="0"
/><n
 id="1486"
 p="369.87 535.35"
 Element="8"
 NumHydrogens="0"
/><n
 id="1487"
 p="421.83 535.35"
 Element="8"
 NumHydrogens="1"
/><n
 id="1488"
 p="395.85 580.35"
 NodeType="ExternalConnectionPoint"
/><b
 id="1489"
 B="1485"
 E="1486"
 Order="2"
/><b
 id="1490"
 B="1485"
 E="1487"
/><b
 id="1491"
 B="1488"
 E="1485"
/></fragment><t
 p="392.24 554.03"
 BoundingBox="392.68 546.67 421.50 554.24"
 LabelJustification="Left"
 LabelAlignment="Left"
><s font="21" size="10" color="0" face="96">COOH</s></t></n><n
 id="38"
 p="395.85 580.35"
 Z="660"
 Geometry="Tetrahedral"
 AS="S"
 BondOrdering="55 56 58 57"
/><n
 id="43"
 p="365.85 580.35"
 Z="662"
 NumHydrogens="3"
 NeedsClean="yes"
 AS="N"
><t
 p="369.46 584.03"
 BoundingBox="351.63 576.67 369.04 586.48"
 LabelJustification="Right"
 Justification="Right"
 LabelAlignment="Right"
><s font="21" size="10" color="0" face="96">CH3</s></t></n><n
 id="45"
 p="425.85 580.35"
 Z="664"
 Element="8"
 NumHydrogens="1"
 NeedsClean="yes"
 AS="N"
><t
 p="421.96 584.03"
 BoundingBox="422.35 576.67 436.22 584.24"
 LabelJustification="Left"
 LabelAlignment="Left"
><s font="21" size="10" color="0" face="96">OH</s></t></n><n
 id="47"
 p="395.85 610.35"
 Z="666"
 Element="1"
 NumHydrogens="0"
 NeedsClean="yes"
 AS="N"
><t
 p="392.24 613.94"
 BoundingBox="393.03 606.76 398.72 613.94"
 LabelJustification="Left"
><s font="21" size="10" color="0" face="96">H</s></t></n><b
 id="55"
 Z="661"
 B="40"
 E="38"
 BS="N"
/><b
 id="56"
 Z="663"
 B="38"
 E="43"
 BS="N"
/><b
 id="57"
 Z="665"
 B="38"
 E="45"
 BS="N"
/><b
 id="58"
 Z="667"
 B="38"
 E="47"
 BS="N"
/></fragment><graphic
 id="1434"
 BoundingBox="214.68 370.07 214.30 394.85"
 Z="533"
 GraphicType="Orbital"
 OvalType="Circle"
 OrbitalType="s"
 Center3D="214.30 394.85 0"
 MajorAxisEnd3D="214.68 370.07 0"
 MinorAxisEnd3D="239.08 395.23 0"
/><graphic
 id="1435"
 BoundingBox="331.92 399.69 355.48 401.28"
 Z="563"
 GraphicType="Orbital"
 OvalType="Circle"
 OrbitalType="s"
 Center3D="355.48 401.28 0"
 MajorAxisEnd3D="331.92 399.69 0"
 MinorAxisEnd3D="357.06 377.72 0"
/></page></CDXML>
