# Supplementary material for: A virtual alternative to molecular model sets: a beginners’ guide to constructing and visualizing molecules in open-source molecular graphics software
Source: BMC Res Notes. 2021 Feb 17;14:66. doi: 10.1186/s13104-021-05461-7 (PMC7887714; doi:10.1186/s13104-021-05461-7)
Supplement: Supplementary file 2 — Additional file 2. Grading criteria and complete solutions inclusive of optional exercises. [file 13104_2021_5461_MOESM2_ESM.zip › Task4/Structures-2.cdxml]

<?xml version="1.0" encoding="UTF-8" ?>
<!DOCTYPE CDXML SYSTEM "http://www.cambridgesoft.com/xml/cdxml.dtd" >
<CDXML
 CreationProgram="ChemDraw 19.0.1.32"
 Name="Task 4 Chemdraw (2).cdxml"
 BoundingBox="27.29 37.44 485.73 378.96"
 WindowPosition="0 0"
 WindowSize="0 0"
 FractionalWidths="yes"
 InterpretChemically="yes"
 ShowAtomQuery="yes"
 ShowAtomStereo="no"
 ShowAtomEnhancedStereo="yes"
 ShowAtomNumber="no"
 ShowResidueID="no"
 ShowBondQuery="yes"
 ShowBondRxn="yes"
 ShowBondStereo="no"
 ShowTerminalCarbonLabels="no"
 ShowNonTerminalCarbonLabels="no"
 HideImplicitHydrogens="no"
 Magnification="854"
 LabelFont="21"
 LabelSize="10"
 LabelFace="96"
 CaptionFont="20"
 CaptionSize="12"
 HashSpacing="2.70"
 MarginWidth="2"
 LineWidth="1"
 BoldWidth="4"
 BondLength="30"
 BondSpacing="12"
 ChainAngle="120"
 LabelJustification="Auto"
 CaptionJustification="Left"
 AminoAcidTermini="HOH"
 ShowSequenceTermini="yes"
 ShowSequenceBonds="yes"
 ShowSequenceUnlinkedBranches="no"
 ResidueWrapCount="40"
 ResidueBlockCount="10"
 ResidueZigZag="yes"
 NumberResidueBlocks="no"
 PrintMargins="36 36 36 36"
 MacPrintInfo="00030000004800480000000003390242FFF8FFF80341024B0367057A03DF00020000004800480000000003390242000100000064000000010001010100000001270F000100010000000000000000000000000002001901900000000000400000000000000000000100000000000000000000000000000000"
 ChemPropName=""
 ChemPropFormula="Chemical Formula: "
 ChemPropExactMass="Exact Mass: "
 ChemPropMolWt="Molecular Weight: "
 ChemPropMOverZ="m/z: "
 ChemPropAnalysis="Elemental Analysis: "
 ChemPropBoilingPt="Boiling Point: "
 ChemPropMeltingPt="Melting Point: "
 ChemPropCritTemp="Critical Temp: "
 ChemPropCritPres="Critical Pres: "
 ChemPropCritVol="Critical Vol: "
 ChemPropGibbs="Gibbs Energy: "
 ChemPropLogP="Log P: "
 ChemPropMR="MR: "
 ChemPropHenry="Henry&apos;s Law: "
 ChemPropEForm="Heat of Form: "
 ChemProptPSA="tPSA: "
 ChemPropID=""
 ChemPropFragmentLabel=""
 color="0"
 bgcolor="1"
 RxnAutonumberStart="1"
 RxnAutonumberConditions="no"
 RxnAutonumberStyle="Roman"
 RxnAutonumberFormat="(#)"
><colortable>
<color r="1" g="1" b="1"/>
<color r="0" g="0" b="0"/>
<color r="1" g="0" b="0"/>
<color r="1" g="1" b="0"/>
<color r="0" g="1" b="0"/>
<color r="0" g="1" b="1"/>
<color r="0" g="0" b="1"/>
<color r="1" g="0" b="1"/>
</colortable><fonttable>
<font id="20" charset="x-mac-roman" name="Times"/>
<font id="21" charset="x-mac-roman" name="Helvetica"/>
</fonttable><page
 id="2321"
 BoundingBox="0 0 523.20 769.80"
 HeaderPosition="36"
 FooterPosition="36"
 PrintTrimMarks="yes"
 HeightPages="1"
 WidthPages="1"
><fragment
 id="24"
 BoundingBox="34.50 37.44 110.49 89.57"
 Z="220"
><n
 id="25"
 p="69.94 62.33"
 Z="219"
 Element="78"
 NumHydrogens="0"
 NeedsClean="yes"
 AS="N"
><t
 p="66.61 65.92"
 BoundingBox="67.46 58.74 75.82 66"
 LabelJustification="Left"
 LabelLineHeight="auto"
 LineHeight="auto"
 LabelAlignment="Left"
><s font="21" size="10" color="0" face="96">Pt</s></t></n><n
 id="26"
 p="48.72 41.12"
 Z="221"
 Warning="An atom in this label has an invalid valence."
 Element="7"
 NumHydrogens="3"
 NeedsClean="yes"
 AS="N"
><t
 p="52.33 44.71"
 BoundingBox="34.50 37.53 51.56 47.15"
 LabelJustification="Right"
 Justification="Right"
 LabelAlignment="Right"
><s font="21" size="10" color="0" face="96">NH3</s></t></n><n
 id="27"
 p="95.81 41.12"
 Z="223"
 Element="17"
 NumHydrogens="0"
 NeedsClean="yes"
 AS="N"
><t
 p="92.20 44.80"
 BoundingBox="92.64 37.44 100.97 44.99"
 LabelJustification="Left"
 LabelAlignment="Left"
><s font="21" size="10" color="0" face="96">Cl</s></t></n><n
 id="28"
 p="48.72 83.54"
 Z="225"
 Element="17"
 NumHydrogens="0"
 NeedsClean="yes"
 AS="N"
><t
 p="49.83 87.22"
 BoundingBox="40.83 79.86 49.16 87.41"
 LabelJustification="Right"
 Justification="Right"
 LabelAlignment="Right"
><s font="21" size="10" color="0" face="96">Cl</s></t></n><n
 id="29"
 p="95.81 83.54"
 Z="227"
 Warning="An atom in this label has an invalid valence."
 Element="7"
 NumHydrogens="3"
 NeedsClean="yes"
 AS="N"
><t
 p="92.20 87.13"
 BoundingBox="92.96 79.95 110.49 89.57"
 LabelJustification="Left"
 LabelAlignment="Left"
><s font="21" size="10" color="0" face="96">NH3</s></t></n><b
 id="30"
 Z="222"
 B="25"
 E="26"
 Display="WedgedHashBegin"
 BS="N"
 CrossingBonds="31"
/><b
 id="31"
 Z="224"
 B="25"
 E="27"
 Display="WedgedHashBegin"
 BS="N"
 CrossingBonds="30"
 BeginAttach="1"
/><b
 id="32"
 Z="226"
 B="25"
 E="28"
 Display="WedgeBegin"
 BS="N"
 CrossingBonds="33"
/><b
 id="33"
 Z="228"
 B="25"
 E="29"
 Display="WedgeBegin"
 BS="N"
 CrossingBonds="32"
 BeginAttach="1"
/></fragment><fragment
 id="37"
 BoundingBox="148.67 41.44 218.33 93.57"
 Z="230"
><n
 id="38"
 p="177.78 66.33"
 Z="229"
 Element="78"
 NumHydrogens="0"
 NeedsClean="yes"
 AS="N"
><t
 p="174.45 69.92"
 BoundingBox="175.30 62.74 183.66 70"
 LabelJustification="Left"
 LabelLineHeight="auto"
 LineHeight="auto"
 LabelAlignment="Left"
><s font="21" size="10" color="0" face="96">Pt</s></t></n><n
 id="39"
 p="156.56 45.12"
 Z="231"
 Element="17"
 NumHydrogens="0"
 NeedsClean="yes"
 AS="N"
><t
 p="157.67 48.80"
 BoundingBox="148.67 41.44 157 48.99"
 LabelJustification="Right"
 Justification="Right"
 LabelAlignment="Right"
><s font="21" size="10" color="0" face="96">Cl</s></t></n><n
 id="40"
 p="203.65 45.12"
 Z="233"
 Warning="An atom in this label has an invalid valence."
 Element="7"
 NumHydrogens="3"
 NeedsClean="yes"
 AS="N"
><t
 p="200.04 48.71"
 BoundingBox="200.80 41.53 218.33 51.15"
 LabelJustification="Left"
 LabelAlignment="Left"
><s font="21" size="10" color="0" face="96">NH3</s></t></n><n
 id="41"
 p="156.56 87.54"
 Z="235"
 Element="17"
 NumHydrogens="0"
 NeedsClean="yes"
 AS="N"
><t
 p="157.67 91.22"
 BoundingBox="148.67 83.86 157 91.41"
 LabelJustification="Right"
 Justification="Right"
 LabelAlignment="Right"
><s font="21" size="10" color="0" face="96">Cl</s></t></n><n
 id="42"
 p="203.65 87.54"
 Z="237"
 Warning="An atom in this label has an invalid valence."
 Element="7"
 NumHydrogens="3"
 NeedsClean="yes"
 AS="N"
><t
 p="200.04 91.13"
 BoundingBox="200.80 83.95 218.33 93.57"
 LabelJustification="Left"
 LabelAlignment="Left"
><s font="21" size="10" color="0" face="96">NH3</s></t></n><b
 id="43"
 Z="232"
 B="38"
 E="39"
 Display="WedgedHashBegin"
 BS="N"
 CrossingBonds="44"
/><b
 id="44"
 Z="234"
 B="38"
 E="40"
 Display="WedgedHashBegin"
 BS="N"
 CrossingBonds="43"
 BeginAttach="1"
/><b
 id="45"
 Z="236"
 B="38"
 E="41"
 Display="WedgeBegin"
 BS="N"
 CrossingBonds="46"
/><b
 id="46"
 Z="238"
 B="38"
 E="42"
 Display="WedgeBegin"
 BS="N"
 CrossingBonds="45"
 BeginAttach="1"
/></fragment><fragment
 id="1990"
 BoundingBox="32.06 145 158.94 238"
 Z="249"
><n
 id="1991"
 p="61.09 204.11"
 Z="250"
 Geometry="Tetrahedral"
 AS="S"
 BondOrdering="2017 2016 2027 2028"
/><n
 id="1992"
 p="129.68 178.68"
 Z="255"
 Geometry="Tetrahedral"
 AS="S"
 BondOrdering="2018 2019 2023 2024"
/><n
 id="1993"
 p="35.23 178.68"
 Z="257"
 Geometry="Tetrahedral"
 AS="R"
 BondOrdering="2017 2020 2022 2021"
/><n
 id="1994"
 p="103.66 204.11"
 Z="258"
 Geometry="Tetrahedral"
 AS="S"
 BondOrdering="2016 2018 2026 2025"
/><n
 id="1995"
 p="83.03 160.33"
 Z="259"
 Element="8"
 NumHydrogens="0"
 NeedsClean="yes"
 AS="N"
><t
 p="79.14 164.01"
 BoundingBox="79.53 156.65 86.52 164.22"
 LabelJustification="Left"
><s font="21" size="10" face="96">O</s></t></n><n
 id="1996"
 p="35.23 148.68"
 Z="260"
 NodeType="Fragment"
 NeedsClean="yes"
 AS="N"
><fragment
 id="2322"
><n
 id="1998"
 p="35.23 148.68"
 Z="239"
/><n
 id="1999"
 p="9.25 133.68"
 Z="240"
 Element="8"
 NumHydrogens="1"
 NeedsClean="yes"
><t
 p="12.86 137.27"
 BoundingBox="5.47 129.90 12.47 145.84"
 LabelJustification="Right"
 Justification="Right"
 LabelAlignment="Right"
 LineStarts="1 2"
><s font="21" size="10" color="0" face="96">OH</s></t></n><n
 id="2000"
 p="35.23 178.68"
 Z="241"
 NodeType="ExternalConnectionPoint"
 ExternalConnectionNum="1"
/><b
 id="2001"
 Z="242"
 B="1998"
 E="1999"
/><b
 id="2002"
 Z="243"
 B="2000"
 E="1998"
/></fragment><t
 p="31.62 152.36"
 BoundingBox="32.06 145 64.49 154.66"
 LabelJustification="Left"
 LabelAlignment="Left"
><s font="21" size="10" color="0" face="96">CH2OH</s></t></n><n
 id="2003"
 p="35.23 208.68"
 Z="262"
 Element="1"
 NumHydrogens="0"
 NeedsClean="yes"
 AS="N"
><t
 p="31.62 212.27"
 BoundingBox="32.41 205.09 38.10 212.27"
 LabelJustification="Left"
><s font="21" size="10" color="0" face="96">H</s></t></n><n
 id="2004"
 p="129.68 148.68"
 Z="264"
 NodeType="Fragment"
 NeedsClean="yes"
 AS="N"
><fragment
 id="2323"
><n
 id="2006"
 p="129.68 148.68"
 Z="244"
/><n
 id="2007"
 p="103.70 133.68"
 Z="245"
 Element="8"
 NumHydrogens="1"
 NeedsClean="yes"
><t
 p="107.59 137.36"
 BoundingBox="93.38 130 107.19 137.57"
 LabelJustification="Right"
 Justification="Right"
 LabelAlignment="Right"
><s font="21" size="10" color="0" face="96">OH</s></t></n><n
 id="2008"
 p="129.68 178.68"
 Z="246"
 NodeType="ExternalConnectionPoint"
 ExternalConnectionNum="1"
/><b
 id="2009"
 Z="247"
 B="2006"
 E="2007"
/><b
 id="2010"
 Z="248"
 B="2008"
 E="2006"
/></fragment><t
 p="126.07 152.36"
 BoundingBox="126.51 145 158.94 154.66"
 LabelJustification="Left"
 LabelAlignment="Left"
><s font="21" size="10" color="0" face="96">CH2OH</s></t></n><n
 id="2011"
 p="129.68 208.68"
 Z="266"
 Element="8"
 NumHydrogens="1"
 NeedsClean="yes"
 AS="N"
><t
 p="125.79 212.36"
 BoundingBox="126.18 205 140.05 212.57"
 LabelJustification="Left"
 LabelAlignment="Left"
><s font="21" size="10" color="0" face="96">OH</s></t></n><n
 id="2012"
 p="103.66 234.11"
 Z="268"
 Element="1"
 NumHydrogens="0"
 NeedsClean="yes"
 AS="N"
><t
 p="100.05 237.70"
 BoundingBox="100.84 230.52 106.53 237.70"
 LabelJustification="Left"
><s font="21" size="10" color="0" face="96">H</s></t></n><n
 id="2013"
 p="103.66 174.11"
 Z="270"
 Element="8"
 NumHydrogens="1"
 NeedsClean="yes"
 AS="N"
><t
 p="99.77 177.79"
 BoundingBox="100.16 170.43 114.03 178"
 LabelJustification="Left"
 LabelAlignment="Left"
><s font="21" size="10" color="0" face="96">OH</s></t></n><n
 id="2014"
 p="61.09 174.11"
 Z="272"
 Element="1"
 NumHydrogens="0"
 NeedsClean="yes"
 AS="N"
><t
 p="57.48 177.70"
 BoundingBox="58.27 170.52 63.96 177.70"
 LabelJustification="Left"
><s font="21" size="10" color="0" face="96">H</s></t></n><n
 id="2015"
 p="61.09 234.11"
 Z="274"
 Element="8"
 NumHydrogens="1"
 NeedsClean="yes"
 AS="N"
><t
 p="57.20 237.79"
 BoundingBox="57.59 230.43 71.46 238"
 LabelJustification="Left"
 LabelAlignment="Left"
><s font="21" size="10" color="0" face="96">OH</s></t></n><b
 id="2016"
 Z="251"
 Warning="This stereobond connects two stereocenters."
 B="1994"
 E="1991"
 Display="Bold"
 BS="N"
/><b
 id="2017"
 Z="252"
 Warning="This stereobond connects two stereocenters."
 B="1991"
 E="1993"
 Display="WedgeEnd"
 BS="N"
/><b
 id="2018"
 Z="253"
 Warning="This stereobond connects two stereocenters."
 B="1994"
 E="1992"
 Display="WedgeEnd"
 BS="N"
/><b
 id="2019"
 Z="254"
 B="1995"
 E="1992"
 BS="N"
/><b
 id="2020"
 Z="256"
 B="1993"
 E="1995"
 BS="N"
/><b
 id="2021"
 Z="261"
 B="1993"
 E="1996"
 BS="N"
/><b
 id="2022"
 Z="263"
 B="1993"
 E="2003"
 BS="N"
/><b
 id="2023"
 Z="265"
 B="1992"
 E="2004"
 BS="N"
/><b
 id="2024"
 Z="267"
 B="1992"
 E="2011"
 BS="N"
/><b
 id="2025"
 Z="269"
 B="1994"
 E="2012"
 BS="N"
/><b
 id="2026"
 Z="271"
 B="1994"
 E="2013"
 BS="N"
/><b
 id="2027"
 Z="273"
 B="1991"
 E="2014"
 BS="N"
/><b
 id="2028"
 Z="275"
 B="1991"
 E="2015"
 BS="N"
/></fragment><fragment
 id="2070"
 BoundingBox="192.06 146 318.94 239"
 Z="286"
><n
 id="2071"
 p="221.09 205.11"
 Z="287"
 Geometry="Tetrahedral"
 AS="S"
 BondOrdering="2097 2096 2107 2108"
/><n
 id="2072"
 p="289.68 179.68"
 Z="292"
 Geometry="Tetrahedral"
 AS="R"
 BondOrdering="2098 2099 2103 2104"
/><n
 id="2073"
 p="195.23 179.68"
 Z="294"
 Geometry="Tetrahedral"
 AS="R"
 BondOrdering="2097 2100 2102 2101"
/><n
 id="2074"
 p="263.66 205.11"
 Z="295"
 Geometry="Tetrahedral"
 AS="S"
 BondOrdering="2096 2098 2106 2105"
/><n
 id="2075"
 p="243.03 161.33"
 Z="296"
 Element="8"
 NumHydrogens="0"
 NeedsClean="yes"
 AS="N"
><t
 p="239.14 165.01"
 BoundingBox="239.53 157.65 246.52 165.22"
 LabelJustification="Left"
><s font="21" size="10" face="96">O</s></t></n><n
 id="2076"
 p="195.23 149.68"
 Z="297"
 NodeType="Fragment"
 NeedsClean="yes"
 AS="N"
><fragment
 id="2324"
><n
 id="2078"
 p="195.23 149.68"
 Z="281"
/><n
 id="2079"
 p="169.25 134.68"
 Z="282"
 Element="8"
 NumHydrogens="1"
 NeedsClean="yes"
><t
 p="173.14 138.36"
 BoundingBox="158.93 131 172.74 138.57"
 LabelJustification="Right"
 Justification="Right"
 LabelAlignment="Right"
><s font="21" size="10" color="0" face="96">OH</s></t></n><n
 id="2080"
 p="195.23 179.68"
 Z="283"
 NodeType="ExternalConnectionPoint"
 ExternalConnectionNum="1"
/><b
 id="2081"
 Z="284"
 B="2078"
 E="2079"
/><b
 id="2082"
 Z="285"
 B="2080"
 E="2078"
/></fragment><t
 p="191.62 153.36"
 BoundingBox="192.06 146 224.49 155.66"
 LabelJustification="Left"
 LabelAlignment="Left"
><s font="21" size="10" color="0" face="96">CH2OH</s></t></n><n
 id="2083"
 p="195.23 209.68"
 Z="299"
 Element="1"
 NumHydrogens="0"
 NeedsClean="yes"
 AS="N"
><t
 p="191.62 213.27"
 BoundingBox="192.41 206.09 198.10 213.27"
 LabelJustification="Left"
><s font="21" size="10" color="0" face="96">H</s></t></n><n
 id="2084"
 p="289.68 149.68"
 Z="301"
 Element="8"
 NumHydrogens="1"
 NeedsClean="yes"
 AS="N"
><t
 p="285.79 153.36"
 BoundingBox="286.18 146 300.05 153.57"
 LabelJustification="Left"
 LabelAlignment="Left"
><s font="21" size="10" color="0" face="96">OH</s></t></n><n
 id="2085"
 p="289.68 209.68"
 Z="303"
 NodeType="Fragment"
 NeedsClean="yes"
 AS="N"
><fragment
 id="2325"
><n
 id="2087"
 p="289.68 209.68"
 Z="276"
/><n
 id="2088"
 p="315.66 224.68"
 Z="277"
 Element="8"
 NumHydrogens="1"
 NeedsClean="yes"
><t
 p="311.77 228.36"
 BoundingBox="312.16 221 326.03 228.57"
 LabelJustification="Left"
 LabelAlignment="Left"
><s font="21" size="10" color="0" face="96">OH</s></t></n><n
 id="2089"
 p="289.68 179.68"
 Z="278"
 NodeType="ExternalConnectionPoint"
 ExternalConnectionNum="1"
/><b
 id="2090"
 Z="279"
 B="2087"
 E="2088"
/><b
 id="2091"
 Z="280"
 B="2089"
 E="2087"
/></fragment><t
 p="286.07 213.36"
 BoundingBox="286.51 206 318.94 215.66"
 LabelJustification="Left"
 LabelAlignment="Left"
><s font="21" size="10" color="0" face="96">CH2OH</s></t></n><n
 id="2092"
 p="263.66 235.11"
 Z="305"
 Element="1"
 NumHydrogens="0"
 NeedsClean="yes"
 AS="N"
><t
 p="260.05 238.70"
 BoundingBox="260.84 231.52 266.53 238.70"
 LabelJustification="Left"
><s font="21" size="10" color="0" face="96">H</s></t></n><n
 id="2093"
 p="263.66 175.11"
 Z="307"
 Element="8"
 NumHydrogens="1"
 NeedsClean="yes"
 AS="N"
><t
 p="259.77 178.79"
 BoundingBox="260.16 171.43 274.03 179"
 LabelJustification="Left"
 LabelAlignment="Left"
><s font="21" size="10" color="0" face="96">OH</s></t></n><n
 id="2094"
 p="221.09 175.11"
 Z="309"
 Element="1"
 NumHydrogens="0"
 NeedsClean="yes"
 AS="N"
><t
 p="217.48 178.70"
 BoundingBox="218.27 171.52 223.96 178.70"
 LabelJustification="Left"
><s font="21" size="10" color="0" face="96">H</s></t></n><n
 id="2095"
 p="221.09 235.11"
 Z="311"
 Element="8"
 NumHydrogens="1"
 NeedsClean="yes"
 AS="N"
><t
 p="217.20 238.79"
 BoundingBox="217.59 231.43 231.46 239"
 LabelJustification="Left"
 LabelAlignment="Left"
><s font="21" size="10" color="0" face="96">OH</s></t></n><b
 id="2096"
 Z="288"
 Warning="This stereobond connects two stereocenters."
 B="2074"
 E="2071"
 Display="Bold"
 BS="N"
/><b
 id="2097"
 Z="289"
 Warning="This stereobond connects two stereocenters."
 B="2071"
 E="2073"
 Display="WedgeEnd"
 BS="N"
/><b
 id="2098"
 Z="290"
 Warning="This stereobond connects two stereocenters."
 B="2074"
 E="2072"
 Display="WedgeEnd"
 BS="N"
/><b
 id="2099"
 Z="291"
 B="2075"
 E="2072"
 BS="N"
/><b
 id="2100"
 Z="293"
 B="2073"
 E="2075"
 BS="N"
/><b
 id="2101"
 Z="298"
 B="2073"
 E="2076"
 BS="N"
/><b
 id="2102"
 Z="300"
 B="2073"
 E="2083"
 BS="N"
/><b
 id="2103"
 Z="302"
 B="2072"
 E="2084"
 BS="N"
/><b
 id="2104"
 Z="304"
 B="2072"
 E="2085"
 BS="N"
/><b
 id="2105"
 Z="306"
 B="2074"
 E="2092"
 BS="N"
/><b
 id="2106"
 Z="308"
 B="2074"
 E="2093"
 BS="N"
/><b
 id="2107"
 Z="310"
 B="2071"
 E="2094"
 BS="N"
/><b
 id="2108"
 Z="312"
 B="2071"
 E="2095"
 BS="N"
/></fragment><fragment
 id="2114"
 BoundingBox="347.82 142.60 481.17 244.39"
 Z="318"
><n
 id="2115"
 p="384.46 167.38"
 Z="319"
 Geometry="Tetrahedral"
 AS="S"
 BondOrdering="2137 2142 2152 2151"
/><n
 id="2116"
 p="351.32 192.61"
 Z="320"
 Geometry="Tetrahedral"
 AS="R"
 BondOrdering="2137 2138 2143 2144"
/><n
 id="2117"
 p="384.46 217.52"
 Z="321"
 Geometry="Tetrahedral"
 AS="R"
 BondOrdering="2138 2139 2150 2149"
/><n
 id="2118"
 p="436.33 217.52"
 Z="322"
 Geometry="Tetrahedral"
 AS="S"
 BondOrdering="2139 2140 2147 2148"
/><n
 id="2119"
 p="470.80 192.61"
 Z="323"
 Geometry="Tetrahedral"
 AS="S"
 BondOrdering="2140 2141 2145 2146"
/><n
 id="2120"
 p="436.33 167.38"
 Z="324"
 Element="8"
 NumHydrogens="0"
 NeedsClean="yes"
 AS="N"
><t
 p="432.44 171.06"
 BoundingBox="432.83 163.70 439.82 171.27"
 LabelJustification="Left"
><s font="21" size="10" color="0" face="96">O</s></t></n><n
 id="2121"
 p="351.32 171.43"
 Z="331"
 Element="8"
 NumHydrogens="1"
 NeedsClean="yes"
 AS="N"
><t
 p="347.43 175.11"
 BoundingBox="347.82 167.75 361.69 175.32"
 LabelJustification="Left"
 LabelAlignment="Left"
><s font="21" size="10" color="0" face="96">OH</s></t></n><n
 id="2122"
 p="351.32 217.52"
 Z="333"
 Element="1"
 NumHydrogens="0"
 NeedsClean="yes"
 AS="N"
><t
 p="347.71 221.11"
 BoundingBox="348.50 213.93 354.19 221.11"
 LabelJustification="Left"
><s font="21" size="10" color="0" face="96">H</s></t></n><n
 id="2123"
 p="470.80 168.77"
 Z="335"
 Element="1"
 NumHydrogens="0"
 NeedsClean="yes"
 AS="N"
><t
 p="467.19 172.36"
 BoundingBox="467.98 165.18 473.67 172.36"
 LabelJustification="Left"
><s font="21" size="10" color="0" face="96">H</s></t></n><n
 id="2124"
 p="470.80 215.26"
 Z="337"
 Element="8"
 NumHydrogens="1"
 NeedsClean="yes"
 AS="N"
><t
 p="466.91 218.94"
 BoundingBox="467.30 211.58 481.17 219.15"
 LabelJustification="Left"
 LabelAlignment="Left"
><s font="21" size="10" color="0" face="96">OH</s></t></n><n
 id="2125"
 p="436.33 195.27"
 Z="339"
 Element="8"
 NumHydrogens="1"
 NeedsClean="yes"
 AS="N"
><t
 p="432.44 198.95"
 BoundingBox="432.83 191.59 446.70 199.16"
 LabelJustification="Left"
 LabelAlignment="Left"
><s font="21" size="10" color="0" face="96">OH</s></t></n><n
 id="2126"
 p="436.33 240.50"
 Z="341"
 Element="1"
 NumHydrogens="0"
 NeedsClean="yes"
 AS="N"
><t
 p="432.72 244.09"
 BoundingBox="433.51 236.91 439.20 244.09"
 LabelJustification="Left"
><s font="21" size="10" color="0" face="96">H</s></t></n><n
 id="2127"
 p="384.46 240.50"
 Z="343"
 Element="8"
 NumHydrogens="1"
 NeedsClean="yes"
 AS="N"
><t
 p="380.57 244.18"
 BoundingBox="380.96 236.82 394.83 244.39"
 LabelJustification="Left"
 LabelAlignment="Left"
><s font="21" size="10" color="0" face="96">OH</s></t></n><n
 id="2128"
 p="384.46 196.60"
 Z="345"
 Element="1"
 NumHydrogens="0"
 NeedsClean="yes"
 AS="N"
><t
 p="380.85 200.19"
 BoundingBox="381.64 193.01 387.33 200.19"
 LabelJustification="Left"
><s font="21" size="10" color="0" face="96">H</s></t></n><n
 id="2129"
 p="384.46 146.19"
 Z="347"
 Element="1"
 NumHydrogens="0"
 NeedsClean="yes"
 AS="N"
><t
 p="380.85 149.78"
 BoundingBox="381.64 142.60 387.33 149.78"
 LabelJustification="Left"
><s font="21" size="10" color="0" face="96">H</s></t></n><n
 id="2130"
 p="384.13 183.98"
 Z="349"
 NodeType="Fragment"
 NeedsClean="yes"
 AS="N"
><fragment
 id="2326"
><n
 id="2132"
 p="384.13 183.98"
 Z="313"
/><n
 id="2133"
 p="409.80 199.50"
 Z="314"
 Element="8"
 NumHydrogens="1"
 NeedsClean="yes"
><t
 p="405.91 203.18"
 BoundingBox="406.30 195.82 420.17 203.39"
 LabelJustification="Left"
 LabelAlignment="Left"
><s font="21" size="10" color="0" face="96">OH</s></t></n><n
 id="2134"
 p="384.73 153.99"
 Z="315"
 NodeType="ExternalConnectionPoint"
 ExternalConnectionNum="1"
/><b
 id="2135"
 Z="316"
 B="2132"
 E="2133"
/><b
 id="2136"
 Z="317"
 B="2134"
 E="2132"
/></fragment><t
 p="380.52 187.66"
 BoundingBox="380.96 180.30 413.39 189.96"
 LabelJustification="Left"
 LabelAlignment="Left"
><s font="21" size="10" color="0" face="96">CH2OH</s></t></n><b
 id="2137"
 Z="325"
 B="2115"
 E="2116"
 BS="N"
/><b
 id="2138"
 Z="326"
 Warning="This stereobond connects two stereocenters."
 B="2116"
 E="2117"
 Display="WedgeBegin"
 BS="N"
/><b
 id="2139"
 Z="327"
 Warning="This stereobond connects two stereocenters."
 B="2117"
 E="2118"
 Display="Bold"
 BS="N"
/><b
 id="2140"
 Z="328"
 Warning="This stereobond connects two stereocenters."
 B="2118"
 E="2119"
 Display="WedgeEnd"
 BS="N"
/><b
 id="2141"
 Z="329"
 B="2119"
 E="2120"
 BS="N"
/><b
 id="2142"
 Z="330"
 B="2115"
 E="2120"
 BS="N"
/><b
 id="2143"
 Z="332"
 B="2116"
 E="2121"
 BS="N"
/><b
 id="2144"
 Z="334"
 B="2116"
 E="2122"
 BS="N"
/><b
 id="2145"
 Z="336"
 B="2119"
 E="2123"
 BS="N"
/><b
 id="2146"
 Z="338"
 B="2119"
 E="2124"
 BS="N"
/><b
 id="2147"
 Z="340"
 B="2118"
 E="2125"
 BS="N"
/><b
 id="2148"
 Z="342"
 B="2118"
 E="2126"
 BS="N"
/><b
 id="2149"
 Z="344"
 B="2117"
 E="2127"
 BS="N"
/><b
 id="2150"
 Z="346"
 B="2117"
 E="2128"
 BS="N"
/><b
 id="2151"
 Z="348"
 B="2115"
 E="2129"
 BS="N"
/><b
 id="2152"
 Z="350"
 B="2115"
 E="2130"
 BS="N"
/></fragment><fragment
 id="2204"
 BoundingBox="35.49 301.79 145.56 364.36"
 Z="352"
><n
 id="2205"
 p="87.71 333.28"
 Z="351"
 Element="27"
 NumHydrogens="0"
 NeedsClean="yes"
 AS="N"
><t
 p="84.10 336.87"
 BoundingBox="84.54 329.50 96.48 337.06"
 LabelJustification="Left"
 LabelLineHeight="auto"
 LineHeight="auto"
 LabelAlignment="Left"
><s font="21" size="10" color="0" face="96">Co</s></t></n><n
 id="2206"
 p="118.73 315.96"
 Z="353"
 Element="7"
 NumHydrogens="1"
 NeedsClean="yes"
 AS="N"
><t
 p="115.12 311.18"
 BoundingBox="115.88 304.01 121.60 319.55"
 LabelJustification="Left"
 LabelAlignment="Above"
 LineStarts="2 4"
><s font="21" size="10" color="0" face="96">NH</s></t></n><n
 id="2207"
 p="62.31 316.04"
 Z="355"
 Warning="An atom in this label has an invalid valence."
 Element="7"
 NumHydrogens="2"
 NeedsClean="yes"
 AS="N"
><t
 p="58.70 308.96"
 BoundingBox="59.46 301.79 69.78 319.63"
 LabelJustification="Left"
 LabelAlignment="Above"
 LineStarts="3 5"
><s font="21" size="10" color="0" face="96">NH2</s></t></n><n
 id="2208"
 p="117.02 346.79"
 Z="357"
 Warning="An atom in this label has an invalid valence."
 Element="7"
 NumHydrogens="2"
 NeedsClean="yes"
 AS="N"
><t
 p="113.41 350.38"
 BoundingBox="114.17 343.20 124.49 361.04"
 LabelJustification="Left"
 LabelAlignment="Below"
 LineStarts="2 4"
><s font="21" size="10" color="0" face="96">NH2</s></t></n><n
 id="2209"
 p="64.14 346.88"
 Z="359"
 Warning="An atom in this label has an invalid valence."
 Element="7"
 NumHydrogens="2"
 NeedsClean="yes"
 AS="N"
><t
 p="60.53 350.47"
 BoundingBox="61.29 343.29 71.61 361.13"
 LabelJustification="Left"
 LabelAlignment="Below"
 LineStarts="2 4"
><s font="21" size="10" color="0" face="96">NH2</s></t></n><n
 id="2210"
 p="87.71 306.07"
 Z="361"
 Element="17"
 NumHydrogens="0"
 NeedsClean="yes"
 AS="N"
><t
 p="84.10 309.75"
 BoundingBox="84.54 302.39 92.87 309.94"
 LabelJustification="Left"
 LabelAlignment="Left"
><s font="21" size="10" color="0" face="96">Cl</s></t></n><n
 id="2211"
 p="87.71 360.49"
 Z="363"
 Element="17"
 NumHydrogens="0"
 NeedsClean="yes"
 AS="N"
><t
 p="84.10 364.17"
 BoundingBox="84.54 356.81 92.87 364.36"
 LabelJustification="Left"
 LabelAlignment="Left"
><s font="21" size="10" color="0" face="96">Cl</s></t></n><n
 id="2212"
 p="145.02 323"
 Z="365"
 AS="N"
/><n
 id="2213"
 p="143.30 339.75"
 Z="367"
 AS="N"
/><n
 id="2214"
 p="36.03 323.08"
 Z="370"
 AS="N"
/><n
 id="2215"
 p="37.86 339.84"
 Z="372"
 AS="N"
/><b
 id="2216"
 Z="354"
 B="2205"
 E="2206"
 Display="WedgedHashBegin"
 BS="N"
 BeginAttach="1"
/><b
 id="2217"
 Z="356"
 B="2205"
 E="2207"
 Display="WedgedHashBegin"
 BS="N"
/><b
 id="2218"
 Z="358"
 B="2205"
 E="2208"
 Display="WedgeBegin"
 BS="N"
 BeginAttach="1"
/><b
 id="2219"
 Z="360"
 B="2205"
 E="2209"
 Display="WedgeBegin"
 BS="N"
/><b
 id="2220"
 Z="362"
 B="2205"
 E="2210"
 BS="N"
/><b
 id="2221"
 Z="364"
 B="2205"
 E="2211"
 BS="N"
/><b
 id="2222"
 Z="366"
 B="2206"
 E="2212"
 BS="N"
/><b
 id="2223"
 Z="368"
 B="2208"
 E="2213"
 BS="N"
/><b
 id="2224"
 Z="369"
 B="2213"
 E="2212"
 BS="N"
/><b
 id="2225"
 Z="371"
 B="2207"
 E="2214"
 BS="N"
/><b
 id="2226"
 Z="373"
 B="2209"
 E="2215"
 BS="N"
/><b
 id="2227"
 Z="374"
 B="2215"
 E="2214"
 BS="N"
/></fragment><fragment
 id="2232"
 BoundingBox="204.05 291.35 303.15 372"
 Z="379"
><n
 id="2233"
 p="243.71 324.40"
 Z="378"
 Element="27"
 NumHydrogens="0"
 NeedsClean="yes"
 AS="N"
><t
 p="240.10 327.99"
 BoundingBox="240.54 320.62 252.48 328.18"
 LabelJustification="Left"
 LabelLineHeight="auto"
 LineHeight="auto"
 LabelAlignment="Left"
><s font="21" size="10" color="0" face="96">Co</s></t></n><n
 id="2234"
 p="277.19 305.71"
 Z="380"
 Warning="An atom in this label has an invalid valence."
 Element="7"
 NumHydrogens="2"
 NeedsClean="yes"
 AS="N"
><t
 p="273.58 298.63"
 BoundingBox="274.34 291.46 284.66 309.30"
 LabelJustification="Left"
 LabelAlignment="Above"
 LineStarts="3 5"
><s font="21" size="10" color="0" face="96">NH2</s></t></n><n
 id="2235"
 p="216.29 305.80"
 Z="382"
 Element="17"
 NumHydrogens="0"
 NeedsClean="yes"
 AS="N"
><t
 p="217.40 309.48"
 BoundingBox="208.40 302.12 216.73 309.67"
 LabelJustification="Right"
 Justification="Right"
 LabelAlignment="Right"
><s font="21" size="10" color="0" face="96">Cl</s></t></n><n
 id="2236"
 p="275.34 338.98"
 Z="384"
 Warning="An atom in this label has an invalid valence."
 Element="7"
 NumHydrogens="2"
 NeedsClean="yes"
 AS="N"
><t
 p="271.73 342.57"
 BoundingBox="272.49 335.39 282.81 353.23"
 LabelJustification="Left"
 LabelAlignment="Below"
 LineStarts="2 4"
><s font="21" size="10" color="0" face="96">NH2</s></t></n><n
 id="2237"
 p="218.27 339.08"
 Z="386"
 Warning="An atom in this label has an invalid valence."
 Element="7"
 NumHydrogens="2"
 NeedsClean="yes"
 AS="N"
><t
 p="221.88 342.67"
 BoundingBox="204.05 335.49 221.11 344.97"
 LabelJustification="Right"
 Justification="Right"
 LabelAlignment="Right"
><s font="21" size="10" color="0" face="96">NH2</s></t></n><n
 id="2238"
 p="243.71 295.03"
 Z="388"
 Element="17"
 NumHydrogens="0"
 NeedsClean="yes"
 AS="N"
><t
 p="240.10 298.71"
 BoundingBox="240.54 291.35 248.87 298.90"
 LabelJustification="Left"
 LabelAlignment="Left"
><s font="21" size="10" color="0" face="96">Cl</s></t></n><n
 id="2239"
 p="243.71 353.76"
 Z="390"
 Warning="An atom in this label has an invalid valence."
 Element="7"
 NumHydrogens="2"
 NeedsClean="yes"
 AS="N"
><t
 p="240.10 357.35"
 BoundingBox="240.86 350.17 258.40 359.65"
 LabelJustification="Left"
 LabelAlignment="Left"
><s font="21" size="10" color="0" face="96">NH2</s></t></n><n
 id="2240"
 p="302.61 311.35"
 Z="392"
 AS="N"
/><n
 id="2241"
 p="300.76 329.43"
 Z="394"
 AS="N"
/><n
 id="2261"
 p="208.71 359.61"
 Z="398"
 AS="N"
/><n
 id="2263"
 p="227.07 371.36"
 Z="400"
 AS="N"
/><b
 id="2244"
 Z="381"
 B="2233"
 E="2234"
 Display="WedgedHashBegin"
 BS="N"
 BeginAttach="1"
/><b
 id="2245"
 Z="383"
 B="2233"
 E="2235"
 Display="WedgedHashBegin"
 BS="N"
/><b
 id="2246"
 Z="385"
 B="2233"
 E="2236"
 Display="WedgeBegin"
 BS="N"
 BeginAttach="1"
/><b
 id="2247"
 Z="387"
 B="2233"
 E="2237"
 Display="WedgeBegin"
 BS="N"
/><b
 id="2248"
 Z="389"
 B="2233"
 E="2238"
 BS="N"
/><b
 id="2249"
 Z="391"
 B="2233"
 E="2239"
 BS="N"
/><b
 id="2250"
 Z="393"
 B="2234"
 E="2240"
 BS="N"
/><b
 id="2251"
 Z="395"
 B="2236"
 E="2241"
 BS="N"
/><b
 id="2252"
 Z="396"
 B="2241"
 E="2240"
 BS="N"
/><b
 id="2262"
 Z="399"
 B="2237"
 E="2261"
 BS="N"
/><b
 id="2264"
 Z="401"
 B="2239"
 E="2263"
 BS="N"
/><b
 id="2268"
 Z="402"
 B="2261"
 E="2263"
 BS="N"
/></fragment><fragment
 id="2272"
 BoundingBox="369.93 300.82 463.03 373.23"
 Z="406"
><n
 id="2273"
 p="419.03 332.30"
 Z="405"
 Element="27"
 NumHydrogens="0"
 NeedsClean="yes"
 AS="N"
><t
 p="415.42 335.89"
 BoundingBox="415.86 328.52 427.80 336.08"
 LabelJustification="Left"
 LabelLineHeight="auto"
 LineHeight="auto"
 LabelAlignment="Left"
><s font="21" size="10" color="0" face="96">Co</s></t></n><n
 id="2274"
 p="450.05 314.99"
 Z="407"
 Element="17"
 NumHydrogens="0"
 NeedsClean="yes"
 AS="N"
><t
 p="446.44 318.67"
 BoundingBox="446.88 311.31 455.21 318.86"
 LabelJustification="Left"
 LabelAlignment="Left"
><s font="21" size="10" color="0" face="96">Cl</s></t></n><n
 id="2275"
 p="393.63 315.07"
 Z="409"
 Warning="An atom in this label has an invalid valence."
 Element="7"
 NumHydrogens="2"
 NeedsClean="yes"
 AS="N"
><t
 p="390.02 307.99"
 BoundingBox="390.78 300.82 401.10 318.66"
 LabelJustification="Left"
 LabelAlignment="Above"
 LineStarts="3 5"
><s font="21" size="10" color="0" face="96">NH2</s></t></n><n
 id="2276"
 p="448.34 345.82"
 Z="411"
 Warning="An atom in this label has an invalid valence."
 Element="7"
 NumHydrogens="2"
 NeedsClean="yes"
 AS="N"
><t
 p="444.73 349.41"
 BoundingBox="445.49 342.23 463.03 351.71"
 LabelJustification="Left"
 LabelAlignment="Left"
><s font="21" size="10" color="0" face="96">NH2</s></t></n><n
 id="2277"
 p="395.46 345.91"
 Z="413"
 Warning="An atom in this label has an invalid valence."
 Element="7"
 NumHydrogens="2"
 NeedsClean="yes"
 AS="N"
><t
 p="391.85 349.50"
 BoundingBox="392.61 342.32 402.93 360.16"
 LabelJustification="Left"
 LabelAlignment="Below"
 LineStarts="2 4"
><s font="21" size="10" color="0" face="96">NH2</s></t></n><n
 id="2278"
 p="419.03 305.09"
 Z="415"
 Element="17"
 NumHydrogens="0"
 NeedsClean="yes"
 AS="N"
><t
 p="415.42 308.77"
 BoundingBox="415.86 301.41 424.19 308.96"
 LabelJustification="Left"
 LabelAlignment="Left"
><s font="21" size="10" color="0" face="96">Cl</s></t></n><n
 id="2279"
 p="419.03 359.51"
 Z="417"
 Warning="An atom in this label has an invalid valence."
 Element="7"
 NumHydrogens="2"
 NeedsClean="yes"
 AS="N"
><t
 p="422.64 363.10"
 BoundingBox="404.81 355.92 421.87 365.40"
 LabelJustification="Right"
 Justification="Right"
 LabelAlignment="Right"
><s font="21" size="10" color="0" face="96">NH2</s></t></n><n
 id="2300"
 p="436.21 372.66"
 Z="422"
 AS="N"
/><n
 id="2302"
 p="459.30 363.73"
 Z="424"
 AS="N"
/><n
 id="2308"
 p="370.48 322.39"
 Z="427"
 AS="N"
/><n
 id="2312"
 p="372.31 337.70"
 Z="429"
 AS="N"
/><b
 id="2284"
 Z="408"
 B="2273"
 E="2274"
 Display="WedgedHashBegin"
 BS="N"
 BeginAttach="1"
/><b
 id="2285"
 Z="410"
 B="2273"
 E="2275"
 Display="WedgedHashBegin"
 BS="N"
/><b
 id="2286"
 Z="412"
 B="2273"
 E="2276"
 Display="WedgeBegin"
 BS="N"
 BeginAttach="1"
/><b
 id="2287"
 Z="414"
 B="2273"
 E="2277"
 Display="WedgeBegin"
 BS="N"
/><b
 id="2288"
 Z="416"
 B="2273"
 E="2278"
 BS="N"
/><b
 id="2289"
 Z="418"
 B="2273"
 E="2279"
 BS="N"
/><b
 id="2301"
 Z="423"
 B="2279"
 E="2300"
 BS="N"
/><b
 id="2303"
 Z="425"
 B="2276"
 E="2302"
 BS="N"
/><b
 id="2307"
 Z="426"
 B="2300"
 E="2302"
 BS="N"
/><b
 id="2309"
 Z="428"
 B="2275"
 E="2308"
 BS="N"
/><b
 id="2313"
 Z="430"
 B="2277"
 E="2312"
 BS="N"
/><b
 id="2317"
 Z="431"
 B="2312"
 E="2308"
 BS="N"
/></fragment><graphic
 id="2228"
 BoundingBox="152.96 286.99 152.96 374.07"
 Z="375"
 GraphicType="Bracket"
 BracketType="Square"
 LipSize="60"
/><graphic
 id="2229"
 BoundingBox="27.79 374.07 27.79 286.99"
 Z="376"
 GraphicType="Bracket"
 BracketType="Square"
 LipSize="60"
/><graphic
 id="2230"
 BoundingBox="161.46 287.33 161.46 303.82"
 Z="377"
 Warning="Chemical symbol is not associated with an atom."
 GraphicType="Symbol"
 SymbolType="Plus"
/><graphic
 id="2258"
 BoundingBox="320.73 285.33 320.73 303.12"
 Z="397"
 Warning="Chemical symbol is not associated with an atom."
 GraphicType="Symbol"
 SymbolType="Plus"
/><graphic
 id="2270"
 BoundingBox="312.45 284.74 312.45 377.67"
 Z="403"
 GraphicType="Bracket"
 BracketType="Square"
 LipSize="60"
/><graphic
 id="2271"
 BoundingBox="195 378.46 195 285.87"
 Z="404"
 GraphicType="Bracket"
 BracketType="Square"
 LipSize="60"
/><graphic
 id="2296"
 BoundingBox="472.18 290.50 472.18 377.58"
 Z="419"
 GraphicType="Bracket"
 BracketType="Square"
 LipSize="60"
/><graphic
 id="2297"
 BoundingBox="363.15 377.13 363.15 290.06"
 Z="420"
 GraphicType="Bracket"
 BracketType="Square"
 LipSize="60"
/><graphic
 id="2298"
 BoundingBox="481.57 290.84 481.57 307.33"
 Z="421"
 Warning="Chemical symbol is not associated with an atom."
 GraphicType="Symbol"
 SymbolType="Plus"
/><bracketedgroup
 id="2327"
 BracketedObjectIDs="2273 2274 2275 2276 2277 2278 2279 2300 2302 2308 2312"
><bracketattachment
 id="2328"
 GraphicID="2296"
/><bracketattachment
 id="2329"
 GraphicID="2297"
/></bracketedgroup><bracketedgroup
 id="2330"
 BracketedObjectIDs="2233 2234 2235 2236 2237 2238 2239 2240 2241 2261 2263"
><bracketattachment
 id="2331"
 GraphicID="2270"
/><bracketattachment
 id="2332"
 GraphicID="2271"
/></bracketedgroup><bracketedgroup
 id="2333"
 BracketedObjectIDs="2205 2206 2207 2208 2209 2210 2211 2212 2213 2214 2215"
><bracketattachment
 id="2334"
 GraphicID="2228"
/><bracketattachment
 id="2335"
 GraphicID="2229"
/></bracketedgroup></page></CDXML>
