# Supplementary material for: A virtual alternative to molecular model sets: a beginners’ guide to constructing and visualizing molecules in open-source molecular graphics software
Source: BMC Res Notes. 2021 Feb 17;14:66. doi: 10.1186/s13104-021-05461-7 (PMC7887714; doi:10.1186/s13104-021-05461-7)
Supplement: Supplementary file 3 — Additional file 3. Survey questions and detailed results. [file 13104_2021_5461_MOESM3_ESM.zip]

Archive with 15 entries (13 files):
- Survey/
- Survey/paired t-test/
- Survey/paired t-test/Jan2021.pdf
- Survey/paired t-test/Jan2021.sav
- Survey/paired t-test/Jan2021.spv
- Survey/paired t-test/Sep2020.pdf
- Survey/paired t-test/Sep2020.spv
- Survey/pre-and post tests.docx
- Survey/pre-and post tests.pdf
- Survey/review questions.docx
- Survey/review questions.pdf
- Survey/Survey_Result_Jan2021.pdf
- Survey/Survey_Result_Jan2021.xlsx
- Survey/Survey_Result_Sep2020.pdf
- Survey/Survey_Result_Sep2020.xlsx
